# Supplementary material for: Mechanical impact of epithelial−mesenchymal transition on epithelial morphogenesis in Drosophila
Source: Nat Commun. 2019 Jul 4;10:2951. doi: 10.1038/s41467-019-10720-0 (PMC6609679; doi:10.1038/s41467-019-10720-0)
Supplement: Supplementary file 13 — Source Data [file 41467_2019_10720_MOESM13_ESM.xlsx]

## Sheet: Figure 2e
	Apical area over time
	1st row	t1	t2	t3	t4	t5
Cells	1.1	989	924	952	1055	731
	1.2	309	338	548	419	222
	1.3	272	135	194	128	119
	1.4	1196	1197	611	591	398
	1.5	555	463	346	196	288
	1.6	621	440	320	410	260
	2nd row
Cells	2.1	969	999	637	382	422
	2.2	471	550	430	383	271
	2.3	1086	942	990	736	569
	2.4	904	983	1027	1015	1042
	2.5	1061	1230	1191	1150	1133
	3rd row
Cells	3.1	642	628	646	564	390
	3.2	985	875	662	604	742
	3.3	586	786	786	576	671
	3.4	1504	1810	2099	1471	1672
	3.5
	3.6	1457	1234	1238	1454
	4th row
Cells	4.1	1121	1159	863	1047	1218
	4.2	422	547	504	486	513
	4.3	386	375	398	355	355
	4.4	1145	828	1016	1427	1101
	Rate of constriction
	1st row	2nd row	3rd row	4th row
	-64.5	-136.75	-63	24.25
	-21.75	-50	-60.75	22.75
	-38.25	-129.25	21.25	-7.75
	-199.5	34.5	42	-11
	-66.75	18	-1
	-90.25

## Sheet: Figure 5c
Basal release after ablation of the cable (µm)
Embryo 1	6.9
Embryo 2	7.5
Embryo 3	2
Embryo 4	5.1
Embryo 5	6.7
Embryo 6	8.4
Embryo 7	5.8
Embryo 8	5.2
Embryo 9	3
Embryo 10	5.3
Embryo 11	4
Basal release after ablation of the membrane (µm)
Embryo 1	2.6
Embryo 2	1.98
Embryo 3	1.8
Embryo 4	1.2
Embryo 5	2.1
Embryo 6	1.8
Embryo 7	1.7
Embryo 8	1.6
Embryo 9	1.5
Embryo 10	0.5
Embryo 11	1

## Sheet: Figure 7d
									In silico
	In vivo								Contractility (%)
	embryo1		embryo2		embryo3				4		8		16		32
	Distance from ventral midline	Normalised area	Distance from ventral midline	Normalised area	Distance from ventral midline	Normalised area			Distance from ventral midline	Normalised area	Distance from ventral midline	Normalised area	Distance from ventral midline	Normalised area	Distance from ventral midline	Normalised area
cell 1	6.98222	0.234644	-42.4549	1.86807	68.6718	0.96461			-25.9488	1.19667	-25.9709	1.20978	-25.985	1.2144	-26.035	1.20389
cell 2	8.75897	0.161271	36.3858	1.54139	-16.4172	0.388499			-22.7275	1.30887	-22.7402	1.32823	-22.7573	1.32602	-22.8119	1.31341
cell 3	10.8224	0.175844	26.3989	1.5275	-1.46294	0.626672			-26.3636	1.22209	-26.374	1.2382	-26.3909	1.23941	-26.44	1.22766
cell 4	9.74018	0.285776	36.0765	1.54365	1.72699	0.54128			-23.2759	1.09408	-23.2832	1.109	-23.2999	1.10997	-23.3483	1.09901
cell 5	7.70122	0.175743	-2.2635	0.755599	9.09594	0.87394			-19.6658	1.17219	-19.6701	1.1873	-19.6879	1.18759	-19.7406	1.17662
cell 6	9.07578	0.36947	7.95398	1.1395	39.7999	1.04796			-1.40276	1.04239	-1.39571	1.05806	-1.41948	1.05727	-1.48293	1.0462
cell 7	6.04843	0.115493	19.9434	0.57378	-23.0819	0.650214			-2.29155	1.38546	-2.28659	1.4022	-2.30516	1.4042	-2.38135	1.39172
cell 8	4.94541	0.270532	20.8788	1.02655	-10.258	0.529583			-4.84274	1.06685	-4.83763	1.08194	-4.86018	1.08215	-4.92336	1.07076
cell 9	3.09542	0.188078	-43.1176	2.04702	-9.80398	0.365821			-26.0112	0.996486	-26.0158	1.00442	-26.0294	1.00784	-26.0532	0.999086
cell 10	0.788366	0.267425	-40.7579	1.79292	70.7052	1.54558			-32.9484	1.23226	-32.9692	1.24809	-32.9571	1.24838	-32.9229	1.23792
cell 11	2.3198	0.142101	-38.1871	1.68683	-9.82995	0.519277			-28.2434	1.14782	-28.2591	1.16221	-28.2492	1.16338	-28.2237	1.15322
cell 12	-0.552547	0.242317	26.476	0.611812	-12.8385	0.423378			9.57938	1.29125	9.59082	1.30738	9.57382	1.30824	9.51118	1.296
cell 13	1.10889	0.166637	-24.7553	1.86413	-10.2443	0.537214			-11.7742	1.18752	-11.7861	1.20528	-11.8114	1.2049	-11.8592	1.19323
cell 14	1.87599	0.137269	-18.4531	0.371348	-9.64568	0.400806			5.96597	1.2129	5.98338	1.22915	5.96455	1.22957	5.89257	1.21833
cell 15	3.20766	0.120566	-20.462	1.27393	-10.5955	0.762286			9.7468	1.17616	9.77348	1.19221	9.74805	1.19356	9.65691	1.18052
cell 16	-0.87074	0.252089	-22.02	2.69019	-12.4757	0.333363			-16.2289	1.10663	-16.2314	1.11821	-16.2464	1.12136	-16.2802	1.10978
cell 17	0.9186	0.136423	-3.02757	0.957062	-35.2343	0.182997			16.4086	1.01702	16.418	1.04091	16.4246	1.03466	16.3758	1.02375
cell 18	2.60998	0.183624	43.2867	1.80901	-36.0958	1.83517			-17.1427	1.28197	-17.15	1.29732	-17.1754	1.29865	-17.2337	1.28761
cell 19	4.63691	0.173769	30.9211	0.97019	74.1013	1.58086			-16.3021	0.970491	-16.3149	0.984208	-16.3351	0.98501	-16.3947	0.974297
cell 20	4.20805	0.329664	27.6773	1.0559	124.679	1.1782			-3.79401	0.946983	-3.75173	0.960518	-3.80874	0.962266	-3.8881	0.949898
cell 21	8.64334	0.351501	26.4416	1.01367	-6.57772	0.311877			-19.1798	1.23712	-19.1813	1.25354	-19.1987	1.25421	-19.2397	1.24258
cell 22	6.60042	0.498604	25.2317	0.885925	120.13	1.20128			-20.0595	1.09614	-20.0724	1.10501	-20.0994	1.11288	-20.1534	1.10321
cell 23	4.37563	0.256253	22.2397	0.81471	34.8451	0.515192			-12.975	1.04066	-12.9777	1.05796	-13.0017	1.05785	-13.0645	1.04867
cell 24	3.17068	0.366351	30.3764	0.933575	38.0613	0.619606			11.4711	1.06889	11.4897	1.08493	11.4765	1.08455	11.4211	1.07373
cell 25	1.25775	0.317627	39.7573	1.10771	44.8873	0.450115			13.6425	1.30916	13.6531	1.32618	13.6455	1.32689	13.6048	1.31513
cell 26	-0.478047	0.248479	46.0137	1.54678	46.0615	1.45895			-48.9384	1.30114	-48.1958	1.32101	-48.309	1.32793	-48.582	1.31172
cell 27	-1.0811	0.207522	53.0555	1.08471	44.0301	0.384426			28.0596	1.18942	28.0992	1.20573	28.0739	1.20633	27.9642	1.19561
cell 28	0.598309	0.202583	44.6182	1.39078	76.4491	0.842263			-46.643	1.23362	-45.8623	1.252	-45.9796	1.25978	-46.2842	1.23772
cell 29	2.47611	0.172478	28.8629	1.45944	77.385	0.707009			-48.4216	1.26144	-47.6695	1.27953	-47.7926	1.2876	-48.0661	1.27059
cell 30	5.67905	0.182435	-40.0367	1.40946	82.4623	1.3195			18.9117	1.37333	18.9422	1.39236	18.9163	1.39347	18.8221	1.3825
cell 31	7.05247	0.170503	-36.1899	1.12324	24.5109	0.938158			21.9367	0.982682	21.9555	0.996933	21.9485	0.99722	21.8979	0.986911
cell 32	4.88827	0.153134	-36.0366	1.71488	119.326	0.896822			1.98198	1.38627	1.9895	1.40577	1.97299	1.40449	1.91786	1.39191
cell 33	-1.48944	0.182049	49.8011	1.86173	120.049	0.672981			15.3055	1.27095	15.3343	1.28883	15.314	1.28899	15.257	1.27726
cell 34	0.932526	0.158144	-28.6279	1.55635	7.36454	0.213907			10.2506	1.09619	10.2663	1.11182	10.249	1.11192	10.1965	1.10093
cell 35	1.948	0.161235	48.3698	1.15586	49.6843	0.265491			19.583	1.28621	19.6054	1.3015	19.5943	1.30335	19.5389	1.29139
cell 36	2.79261	0.0889613	17.2442	0.467709	98.7741	1.10625			20.3623	1.20651	20.3876	1.22315	20.3727	1.2235	20.3113	1.21176
cell 37	3.89273	0.148105	-20.7443	1.53866	49.4309	0.653806			5.82801	1.26992	5.83714	1.28737	5.81562	1.28727	5.75844	1.27577
cell 38	1.99134	0.149428	-16.0353	0.67107	74.6656	0.576698			19.0493	1.18924	19.0734	1.20572	19.0568	1.20663	18.9915	1.19374
cell 39	0.530954	0.193808	-16.7635	0.943568	74.7815	1.1759			30.981	1.40855	31.0186	1.43086	30.9961	1.42502	30.9122	1.41355
cell 40	-0.519667	0.21384	32.5925	0.991053	-5.27024	0.422778			17.1511	1.15534	17.1722	1.17216	17.1549	1.17248	17.097	1.16023
cell 41	-2.16135	0.171667	-16.9468	1.48248	-5.16076	0.353789			26.0215	1.20667	26.0551	1.22246	26.0346	1.22313	25.9493	1.2119
cell 42	-1.00758	0.318327	-17.1916	1.66882	-7.64586	0.642421			2.52945	1.133	2.53529	1.14645	2.52776	1.14936	2.47602	1.13756
cell 43	0.993271	0.281129	41.4256	1.7474	-2.43296	1.00706			27.2615	1.12776	27.2967	1.14238	27.2761	1.14483	27.1817	1.13289
cell 44	2.43646	0.119855	32.8493	1.05875	-2.4256	0.272398			43.3882	1.15601	43.4333	1.17252	43.424	1.17314	43.3518	1.16153
cell 45	2.94977	0.117048	-9.09105	0.391797	95.9843	1.13982			36.7128	1.24725	36.758	1.26495	36.7491	1.26541	36.6806	1.25374
cell 46	1.16122	0.330124	-9.29682	0.949942	46.6599	1.0913			40.3635	1.25018	40.4103	1.26751	40.4006	1.26803	40.33	1.25587
cell 47	-0.632496	0.21408	-13.0741	0.849521	97.6643	0.809914			-2.98997	1.18912	-2.98186	1.20595	-3.0038	1.2057	-3.07067	1.19435
cell 48	-2.05297	0.262474	-9.26599	0.732797	87.0005	1.15909			32.9408	1.1959	32.9809	1.21268	32.972	1.21325	32.9071	1.20178
cell 49	-1.12435	0.186765	-11.714	1.07108	-43.1111	1.18705			28.0848	1.20206	28.1149	1.21948	28.1069	1.22044	28.048	1.20819
cell 50	0.282753	0.176022	29.6145	0.966785	50.1831	0.538291			46.7914	1.19657	46.8394	1.21374	46.8292	1.21455	46.755	1.20325
cell 51	1.86959	0.0688863	32.3798	1.21198	63.6411	1.34582			49.1407	1.19872	49.1888	1.21598	49.1781	1.21672	49.078	1.20355
cell 52	-0.615783	0.220603	0.6805	0.579661	106.221	0.695971			-6.97465	1.1888	-6.97537	1.20608	-6.99617	1.20511	-7.04605	1.19363
cell 53	0.772616	0.241951	35.7784	1.11318	49.1651	0.61618			-39.3039	1.38151	-38.4098	1.40484	-38.536	1.41191	-38.9588	1.38856
cell 54	2.39417	0.185478	0.171322	0.90142	109.344	0.985445			-34.1872	1.3001	-33.1404	1.34208	-33.1695	1.36163	-33.7375	1.33068
cell 55	6.1014	0.228457	55.0373	1.66644	-27.2744	0.842256			-37.6488	1.21834	-36.7122	1.24565	-36.7981	1.25728	-37.2629	1.23534
cell 56	7.34394	0.231366	-0.704776	1.0712	98.8626	0.849513			-34.7796	1.36989	-33.78	1.40476	-33.8586	1.41921	-34.4036	1.39478
cell 57	-1.00532	0.0927189	-0.338331	1.4062	-37.009	1.27633			-2.37619	1.07702	-2.37627	1.09274	-2.38545	1.09339	-2.41959	1.08208
cell 58	-2.74847	0.394102	32.5157	1.45566	11.8286	0.798891			14.0217	1.33522	-49.6985	1.20668	-49.8561	1.21656	13.9292	1.34182
cell 59	-4.14409	0.304505	4.12082	0.288232	-17.3016	0.726629			44.0831	1.18111	14.0519	1.35336	14.0243	1.35181	44.0354	1.18747
cell 60	-2.70556	0.128039	5.15723	0.355487	-16.1334	0.603826			47.0491	0.935364	44.1325	1.19808	44.1102	1.19906	47.0007	0.939687
cell 61	-4.13939	0.335997	2.79042	0.731505	-11.0036	0.388701			1.56677	0.254577	1.0226	0.18508	1.14226	0.197119	0.971991	0.208593
cell 62	-2.27813	0.326614	-31.8579	2.15062	75.7882	0.629635			2.43893	0.25041	1.75307	0.210939	1.83163	0.173054	1.74388	0.141201
cell 63	-4.39091	0.512132	7.66843	1.10516	-40.1022	1.88362			2.48515	0.324402	1.85025	0.205549	1.99896	0.186506	1.80241	0.342366
cell 64	-1.14265	0.357048	10.0951	0.826742	-38.0594	1.64315			2.6301	0.216042	1.86393	0.177626	1.9154	0.172703	1.90877	0.234881
cell 65	0.305975	0.22789	7.53311	0.623044	27.0339	1.06665			3.71024	0.489516	2.70859	0.286785	2.74387	0.348886	2.85536	0.349223
cell 66	2.10292	0.239431	-33.8717	1.97247	29.0053	0.283568			2.96413	0.38658	2.22712	0.202813	2.36226	0.171456	2.37916	0.182142
cell 67	3.37811	0.177482	12.2636	1.39689	99.9751	0.67754			2.42872	0.290317	1.91512	0.206237	2.15066	0.249449	2.02844	0.319084
cell 68	4.60174	0.183786	14.8503	0.736961	0.182498	0.303852			28.7598	1.26407	28.7985	1.28051	28.7819	1.28197	28.7239	1.2706
cell 69	-6.53641	0.425369	21.2787	1.80734	11.0119	0.421119			-2.5613	1.16474	-2.55844	1.18078	-2.56449	1.18127	-2.59639	1.16993
cell 70	-6.67765	0.730602	18.912	1.09189	11.5669	0.34855			2.04866	0.233715	1.55669	0.2359	1.78793	0.197488	1.72512	0.166244
cell 71	-7.18195	0.568923	25.0456	1.16369	-34.6092	1.20766			-49.2417	1.18434	-49.2794	1.20129	-49.2996	1.20237	-49.3214	1.19104
cell 72	-2.55593	0.397936	32.2771	1.2293	-34.4347	0.802477			-22.8206	1.10927	-5.30884	0.29485	-5.12978	0.22303	-6.16882	0.400145
cell 73	-0.983955	0.135006	31.047	1.13715	-30.688	0.722259			32.1298	1.04057	32.1651	1.05596	32.1592	1.05744	32.0886	1.04593
cell 74	0.191079	0.175652	34.8309	1.32924	99.4344	0.737495			-19.7475	1.31854	-22.84	1.12503	-22.8653	1.12579	-22.9191	1.11472
cell 75	1.7971	0.232239	16.874	0.670764	-32.2676	1.49474			-7.01531	0.264625	-5.31075	0.176528	-5.22073	0.170034	-5.80876	0.145692
cell 76	3.3841	0.154044	38.0356	1.79769	74.281	0.559272			-6.04784	0.24175	-4.82425	0.233663	-4.75263	0.227427	-5.5096	0.209082
cell 77	4.35678	0.167144	37.5401	1.62528	77.8977	1.38014			-5.00188	0.24609	-4.11513	0.210747	-4.01885	0.20439	-4.66369	0.142895
cell 78	5.85378	0.208981	41.5496	2.27614	55.4612	0.238064			18.7426	1.19249	18.7578	1.21574	18.7477	1.20768	18.698	1.19909
cell 79	6.32099	0.51403	40.9924	1.93157	50.8596	0.452158			-4.39324	0.260411	-3.36452	0.181133	-3.39263	0.197282	-4.00348	0.122795
cell 80	7.95891	0.528171	28.7556	0.83013	43.2449	1.05632			-5.05476	0.243041	-4.16332	0.231363	-4.12714	0.172236	-4.64109	0.224651
cell 81	2.92144	0.0575363	68.4802	0.181453	-0.274654	0.60666			-39.7034	1.06474	-19.748	1.3371	-19.7668	1.33671	-19.8185	1.32255
cell 82	3.90124	0.183527	41.7195	1.6901	124.288	1.32378			-10.8133	0.792853	-7.7697	0.642915	-7.35994	0.589321	-9.3718	0.799155
cell 83	-3.08312	0.151791	60.3649	1.48836	55.5471	0.346811			-16.3491	1.94714	-13.7532	2.21086	-13.3476	2.2161	-15.3183	2.05803
cell 84	-4.82135	0.482754	40.5204	2.21505	56.5519	0.998332			-36.6226	1.15451	-36.6455	1.16953	-36.6285	1.17052	-36.5821	1.15934
cell 85	3.722	0.179238	39.6164	1.30497	-24.9414	1.25415			-8.56426	1.37482	-6.03435	1.07569	-6.22318	1.17743	-7.23167	1.16826
cell 86	5.26211	0.157613	37.5139	1.30493	-28.3254	1.83915			-16.2619	0.995007	-13.1908	0.961108	-13.2644	1.02333	-14.7016	1.02778
cell 87	5.42955	0.305568	40.5047	1.168	60.4746	0.507394			-20.4077	1.66007	-17.7127	1.83866	-17.7061	1.90286	-18.879	1.73623
cell 88	3.71168	0.430486	-43.5821	1.66067	83.2573	0.992585			-6.79198	0.499091	-5.14201	0.247872	-5.00917	0.264422	-6.11835	0.409451
cell 89	0.373857	0.158905	-31.0637	3.33244	44.8385	1.20569			-8.71058	0.856828	-6.23956	0.575192	-6.27264	0.684877	-7.70624	0.749909
cell 90	-1.19122	0.127167	-45.3321	1.47308	106.896	0.673757			-9.05934	0.785316	-6.76027	0.545031	-6.47467	0.460265	-8.15585	0.782046
cell 91	-2.58704	0.165895	-36.5648	1.80842	-23.3678	0.565817			-21.7517	1.73448	-19.1123	1.93886	-19.0457	1.95455	-20.0616	1.80074
cell 92	-1.45371	0.268183	-32.091	1.22369	-22.7013	0.906254			-23.5069	1.48907	-21.9332	1.67336	-21.7765	1.70054	-22.8978	1.58663
cell 93	0.446341	0.256117	19.2228	0.72995	97.2529	1.38663			-17.0324	2.03377	-14.6962	2.2841	-14.3102	2.32642	-16.163	2.15714
cell 94	-1.24494	0.227518	-29.816	1.60565	-24.1932	1.18905			-24.8477	1.61462	-23.4682	1.77723	-23.4036	1.81565	-24.2974	1.71222
cell 95	0.90591	0.275549	-23.5825	0.920767	101.983	0.979054			-16.9574	2.04188	-14.7242	2.30618	-14.3993	2.35186	-16.1233	2.1698
cell 96	2.58489	0.266384	-23.3083	1.05574	-20.9057	0.876846			-12.2754	1.12914	-9.54321	1.0824	-9.05039	0.979027	-11.2535	1.18031
cell 97	-1.02579	0.396864	-21.806	1.58373	109.831	1.37173			-19.0046	1.74581	-16.7953	1.98351	-16.4716	2.01379	-18.1236	1.87015
cell 98	-3.03068	0.232787	-23.8456	1.67389	84.3224	1.24629			6.51856	1.05335	6.52629	1.068	6.51969	1.06841	6.49137	1.05793
cell 99	-0.934835	0.199922	21.2295	0.412866	112.136	1.31263			-12.1365	0.981851	-9.18906	0.837717	-8.64941	0.780684	-10.9186	1.06878
cell 100	0.481581	0.111981	-14.3407	0.464775	122.471	0.932709			23.0849	1.12577	23.1168	1.13987	23.0942	1.13992	23.0006	1.12796
cell 101	2.09546	0.31883	-6.14413	0.395797	-16.8071	0.429299			28.9249	1.29994	28.9668	1.32049	28.9423	1.31651	28.8401	1.30346
cell 102	-2.26477	0.340789	-6.05817	1.11555	-16.0498	0.802782			24.2597	1.18835	24.2941	1.20488	24.2714	1.20553	24.1765	1.19375
cell 103	-4.53519	0.443713	-35.9764	1.82071	-16.8458	0.571499			21.5629	1.08592	21.5983	1.10051	21.5722	1.1016	21.4759	1.09083
cell 104	-3.52927	0.358321	-1.71002	0.862485	-16.5326	1.28874			6.41177	1.15281	6.42168	1.16897	6.40106	1.16956	6.35009	1.15794
cell 105	-4.82291	0.122554	6.30546	0.948935	66.9322	0.196213			1.83035	1.23502	1.83523	1.25261	1.82526	1.25139	1.78218	1.2408
cell 106	-3.31672	0.337277	-39.4663	1.55046	-16.7075	0.355008			29.1952	1.24858	29.2288	1.26401	29.2021	1.26493	29.089	1.25298
cell 107	-4.20051	0.184265	46.3483	1.75318	53.9394	0.729687			14.5116	1.28789	14.5249	1.30237	14.5187	1.30594	14.4765	1.2929
cell 108	-5.14923	0.250931	-23.5525	1.31167	52.4447	0.420475			22.9984	1.35042	23.0196	1.37306	23.0115	1.36968	22.963	1.35699
cell 109	-6.48455	0.357941	44.1951	1.57974	124.191	1.13224			6.18447	1.04368	6.19043	1.05838	6.18437	1.05871	6.1582	1.04825
cell 110	-6.19591	0.326857	13.0571	0.724855	4.7712	0.430164			9.07173	1.20571	9.08417	1.22268	9.07844	1.22211	9.03351	1.21067
cell 111	-6.2089	0.152675	14.2037	0.610279	-10.2678	1.37813			-4.66455	1.29855	-4.66223	1.31484	-4.66382	1.31556	-4.67521	1.30424
cell 112	-6.68304	0.430744	14.9722	0.934953	7.57589	0.249973			-8.11459	0.947709	-8.11498	0.960505	-8.11502	0.961134	-8.12169	0.951836
cell 113	1.27227	0.245777	14.5054	1.14038	6.27787	1.10152			-35.8268	1.13051	35.1928	1.15311	35.1791	1.15367	35.1121	1.14342
cell 114	2.4056	0.443844	-21.2216	1.00934	52.2937	1.37304			35.1592	1.13713	37.7668	1.25222	37.7568	1.25295	37.6914	1.24159
cell 115	3.8884	0.294072	17.9817	0.399706	84.2522	1.27739			37.7279	1.23556	-3.94253	1.3042	-3.96381	1.30327	-4.03508	1.29311
cell 116	1.10571	0.161987	20.5185	1.05148	-10.6119	0.411339			-3.94811	1.2859	-6.19746	1.25195	-6.22025	1.2433	-6.30145	1.23496
cell 117	-0.350394	0.343997	24.6938	0.837153	-14.4391	0.363851			-6.2088	1.22595	-0.70678	1.36128	-0.740427	1.36584	-0.820394	1.35199
cell 118	-2.15092	0.226666	-17.7912	1.19014	-15.281	0.754042			-0.728493	1.34799	-8.14941	1.19254	-8.16966	1.19299	-8.2329	1.18259
cell 119	-6.47554	0.267283	22.4187	0.562883	-52.7771	2.52858			-8.14664	1.17623	-11.3781	1.17619	-11.3996	1.1765	-11.4626	1.16597
cell 120	-5.58085	0.216389	23.9186	0.543482	-56.7025	1.64452			-11.3748	1.16063	-7.55276	1.17982	-7.57416	1.17944	-7.63484	1.16731
cell 121	-6.47879	0.173285	46.3721	1.71419	-13.8546	0.661652			-7.55491	1.16271	-8.88335	1.03514	-8.91226	1.03381	-8.96768	1.02143
cell 122	4.84068	0.153279	-34.4447	1.75645	-52.3955	1.82561			-8.88431	1.01784	-7.45827	0.946633	-7.48374	0.946887	-7.53828	0.93396
cell 123	4.13837	0.333965	34.4811	1.58215	-11.0197	0.824123			-7.45454	0.933239	3.40072	1.38914	3.37339	1.38913	3.30006	1.37939
cell 124	-2.04096	0.331483	42.572	2.21012	-54.9393	1.46836			3.38445	1.37142	7.57434	0.977493	7.54778	0.976458	7.47119	0.964963
cell 125	-3.64206	0.20121	-40.5115	1.8199	-42.991	1.30903			7.55518	0.962564	6.50755	1.05589	6.47814	1.05818	6.39466	1.0455
cell 126	-4.29882	0.143321	36.6308	1.99918	-30.6513	0.661344			6.48469	1.04325	9.38348	1.2577	9.35821	1.25905	9.2789	1.24603
cell 127	45.012	1.49824	44.7356	1.67816	-4.8885	1.46021			9.36248	1.2423	0.720485	0.956547	0.698144	0.957752	0.628481	0.94547
cell 128	47.2666	1.10369	47.4451	0.0232452	-15.8547	0.732385			0.712951	0.943791	-9.32431	1.09188	-9.34732	1.09406	-9.41739	1.0827
cell 129	49.8041	1.4079	58.654	1.63032	76.5253	1.65847			-9.3304	1.07902	-6.54374	1.12176	-6.57212	1.1233	-6.64611	1.11155
cell 130	48.5238	1.40964	23.6576	0.766964	-5.59852	0.378131			-6.55947	1.10729	-10.8532	1.28906	-10.8768	1.29168	-10.9422	1.27952
cell 131	47.6963	1.30495	25.1751	0.652206	-23.5532	0.604291			-10.8627	1.27376	-6.94922	1.11765	-6.97039	1.11793	-7.0389	1.1051
cell 132	48.7839	1.50802	23.4447	0.738082	53.7385	1.23029			-6.95433	1.10141	-8.81329	1.31676	-8.82977	1.31821	-8.89208	1.30722
cell 133	52.9243	1.09408	-35.88	1.94362	110.604	0.83241			-8.81897	1.30045	20.4769	1.16408	20.4479	1.16517	20.3412	1.15488
cell 134	48.7204	1.16381	-35.8378	1.84729	-7.20107	0.599175			20.4439	1.15053	-43.463	1.17374	-43.4535	1.17401	-43.4173	1.16448
cell 135	52.3438	1.09782	-16.7487	0.866819	-19.483	0.329877			-43.4285	1.15724	-40.2866	1.08096	-40.2828	1.08093	-40.2554	1.07136
cell 136	52.9799	1.35216	-33.3277	1.54782	-23.1615	1.77452			-40.2599	1.0656	-38.2898	1.12129	-38.2875	1.12164	-38.2772	1.1116
cell 137	57.9033	1.43832	-13.0247	0.758712	-50.3747	1.47862			-38.2653	1.10526	-38.9724	1.24882	-38.9821	1.24906	-38.9884	1.23806
cell 138	55.8844	1.526	-35.3925	1.88908	-16.1897	0.733518			-38.9432	1.23036	-38.9665	1.28433	-38.9882	1.29124	-39.0081	1.27796
cell 139	49.0383	1.46088	-29.322	1.80042	-8.12108	1.1388			-38.9458	1.27426	-48.1965	1.08973	-48.196	1.09047	-48.1735	1.08099
cell 140	45.6418	1.90899	-25.0947	2.30513	-17.9516	1.43642			-48.1601	1.07445	16.2428	1.17935	16.2153	1.17924	16.1168	1.16895
cell 141	41.1856	2.21175	49.0907	1.73403	-13.9916	0.605468			16.212	1.16298	-46.8919	1.34514	-46.9037	1.34565	-46.9058	1.33374
cell 142	42.9928	1.63088	-27.4772	1.87745	-8.88028	1.19873			-46.8548	1.32611	-4.20952	0.462847	-4.12987	0.452476	-4.93667	0.424711
cell 143	40.5955	1.7232	46.9363	1.90698	-15.09	1.10995			-5.52569	0.617583	-14.6664	1.37689	-14.6805	1.37892	-14.7411	1.36705
cell 144	35.985	2.52303	-12.6165	0.783788	-5.32497	0.889889			-14.6693	1.35972	-14.3548	1.39328	-14.3717	1.39107	-14.4174	1.38025
cell 145	34.4618	1.90056	26.1839	0.850912	-7.29977	0.673102			-14.3562	1.37206	-10.0894	1.45358	-10.1005	1.45394	-10.1477	1.43986
cell 146	53.4482	1.97672	-11.0249	0.733574	-2.23649	0.218408			-10.0848	1.43546	-6.03767	1.14402	-6.04324	1.14371	-6.09011	1.13353
cell 147	64.0564	1.38529	-25.2092	1.73409	105.621	0.610157			-6.03621	1.12773	-6.93052	1.38749	-6.93434	1.38247	-6.97179	1.37107
cell 148	62.111	1.75096	-24.0112	1.11152	-5.14501	0.51617			-6.92652	1.36691	-5.64366	0.394225	-5.34576	0.393127	-6.53564	0.431195
cell 149	60.0171	1.25268	-4.28499	0.707648	2.19176	0.225067			-7.39431	0.631701	-6.21862	0.5598	-5.89193	0.414899	-7.30393	0.614885
cell 150	55.7116	1.59429	-2.43718	0.524277	7.88881	0.553772			-9.05051	0.649062	37.3028	1.35383	37.2795	1.35379	33.3031	1.05922
cell 151	51.8176	1.54189	-2.43533	1.04056	8.44006	0.302049			37.261	1.33649	33.2331	1.0905	33.213	1.09111	37.1924	1.34234
cell 152	50.7954	1.23347	-25.584	1.66004	9.33256	0.491022			33.1974	1.07568	42.5401	1.03059	42.5295	1.0303	33.1344	1.08015
cell 153	52.6755	1.71924	-1.57691	0.411876	7.64633	0.24158			42.4871	1.01414	40.181	1.23367	40.1702	1.23471	42.4546	1.02013
cell 154	58.0248	0.807219	-10.3893	0.539077	15.9471	0.293877			40.1351	1.21749	-4.05611	0.357878	-4.08343	0.290948	40.098	1.22294
cell 155	60.068	1.29493	-11.6517	0.295697	6.48149	0.307735			-6.05994	0.59998	44.2448	1.20575	44.2339	1.20658	-4.87426	0.393789
cell 156	53.2446	1.77488	4.85361	1.2959	87.848	0.64219			44.1948	1.18941	-5.78838	0.586528	-5.58748	0.496973	44.1586	1.19575
cell 157	58.9405	1.66132	2.92825	1.47683	21.0231	1.59535			-8.46528	0.794373	48.5426	1.2603	48.5205	1.26129	-6.76084	0.616759
cell 158	57.3417	1.78319	-9.23231	0.335346	23.9107	0.280863			48.5054	1.24404	29.7101	1.14224	29.6885	1.14351	48.41	1.25347
cell 159	59.3337	1.05735	27.064	0.972147	24.9904	0.144219			29.6834	1.12741	0.444389	0.244321	0.699944	0.204226	29.6087	1.13373
cell 160	50.6912	1.48354	10.263	0.902166	-2.25747	0.503586			0.654537	0.315148	-0.259415	0.188414	-0.0253	0.174243	0.216304	0.402623
cell 161	56.2541	1.82753	12.6979	1.01999	111.803	0.97301			-0.166468	0.176365	0.388424	0.290921	0.633193	0.283076	-0.472865	0.186495
cell 162	61.676	0.892273	-42.3485	1.7041	34.8163	0.780396			0.572297	0.277157	1.59826	0.186517	1.70577	0.162854	0.324987	0.28858
cell 163	64.7145	2.06772	-9.31265	0.847652	37.6154	0.34722			2.07467	0.187608	2.99013	0.154952	2.89845	0.15658	1.55895	0.154907
cell 164	56.5064	1.48517	22.754	2.5135	43.5872	0.601528			3.51002	0.243829	-14.3666	1.15149	-14.3864	1.15221	3.02216	0.315272
cell 165	49.7475	1.83128	21.6754	0.988886	42.9221	0.457091			-14.3633	1.13615	35.9582	1.2492	36.0398	1.26929	-14.4467	1.14034
cell 166	49.1601	1.25757	20.3099	0.690475	1.13342	0.27691			36.8317	1.22532	36.2751	1.40944	36.3842	1.42315	36.5166	1.2445
cell 167	46.7114	1.99271	-8.5377	0.705604	2.40681	0.948531			37.1391	1.37942	32.2646	1.54939	32.3342	1.58003	36.8327	1.39743
cell 168	60.0001	1.53688	-10.795	0.9676	76.5397	0.724619			33.2481	1.50048	29.8321	1.45228	29.8438	1.49411	32.9205	1.53294
cell 169	54.638	1.93305	23.7705	1.00142	53.9658	1.23394			30.9768	1.3922	28.2988	1.36899	28.3597	1.40258	30.6145	1.42797
cell 170	63.2394	1.2831	24.2747	1.18963	56.606	0.64774			29.2811	1.31607	21.7371	1.88674	21.7247	1.92101	28.895	1.35209
cell 171	67.3378	1.46584	22.4884	1.34785	60.1336	1.05975			23.2692	1.72443	12.9952	2.44557	12.9708	2.49387	22.6427	1.80923
cell 172	62.6579	1.77622	28.8245	0.678305	-0.415568	1.98756			15.658	2.17998	34.2917	1.4344	34.4145	1.46588	14.6873	2.27609
cell 173	57.9879	1.70215	53.3526	1.44483	101.825	1.05775			35.1901	1.40532	26.1645	1.40678	26.0982	1.44407	34.9116	1.4324
cell 174	53.5662	1.88845	27.8032	0.793021	2.4991	1.96399			27.5245	1.33905	24.4049	1.70296	24.2708	1.75606	27.0462	1.38003
cell 175	59.1737	1.73728	28.0822	1.24589	56.0922	2.22557			26.0441	1.56876	27.046	1.51028	26.9722	1.54874	25.4965	1.63845
cell 176	66.3042	1.86289	29.8449	1.28312	114.892	1.03336			28.4003	1.44404	-14.6572	1.29599	-14.6585	1.29604	27.9574	1.48314
cell 177	63.3417	1.26923	27.2997	0.904609	1.84846	0.18401			-14.6596	1.28006	49.2261	1.40093	49.3525	1.41162	-14.6812	1.28575
cell 178	55.872	1.74136	28.52	1.47468	120.377	1.60088			49.9278	1.3863	-13.1065	1.20555	-13.1064	1.20705	49.5938	1.39675
cell 179	50.1219	1.3052	-21.5059	0.85923	57.4574	0.903004			-13.1054	1.1906	-49.3727	1.19638	-49.3655	1.19784	-13.1158	1.19684
cell 180	53.4795	2.05652	30.385	1.94666	71.3581	0.271344			-49.334	1.18007	48.3535	1.13778	48.4727	1.14632	-49.3243	1.18698
cell 181	57.5975	2.44437	33.5206	1.61606	71.4377	1.1206			49.0686	1.12488	37.372	0.936211	37.3498	0.935685	48.74	1.13187
cell 182	49.7062	1.52523	-23.1318	1.55202	12.7057	0.458379			37.3341	0.920069	32.8198	1.41144	32.7951	1.41312	37.2763	0.926087
cell 183	49.8911	2.26537	34.699	1.56428	15.0382	0.287901			32.7811	1.39377	37.782	1.13854	37.7593	1.13942	32.6873	1.40119
cell 184	61.9008	1.49084	35.9525	1.90035	81.0563	1.18037			37.7404	1.1234	34.202	1.25334	34.1734	1.25462	37.6502	1.12836
cell 185	66.2819	1.30095	55.9076	1.34554	5.66988	0.902322			34.1653	1.23651	39.8791	1.30737	39.8671	1.30846	34.0559	1.2419
cell 186	65.2886	1.43869	-23.684	1.39326	9.43591	0.541726			39.8425	1.29058	42.2549	1.32707	42.2195	1.3291	39.7682	1.29872
cell 187	59.3849	1.16489	-20.9263	1.73378	13.7231	0.301332			42.2099	1.31108	39.0249	1.19596	38.9912	1.19607	42.0774	1.3196
cell 188	56.4409	1.25498	21.4869	0.773772	57.1801	1.68726			38.98	1.17899	45.87	1.23113	45.8545	1.23178	38.869	1.18459
cell 189	49.7473	1.93952	45.7873	1.87943	85.2011	1.36307			45.8164	1.21377	38.2426	1.21937	38.4236	1.23319	45.752	1.21962
cell 190	61.7008	1.30933	50.593	1.20347	-5.88937	0.379479			39.0291	1.20982	39.8823	1.32593	40.0515	1.33523	38.7697	1.21602
cell 191	68.8396	1.23528	51.3136	1.59953	84.9062	1.34122			40.6713	1.31621	36.5591	1.20506	36.683	1.22192	40.4079	1.31688
cell 192	52.4616	1.46987	52.0119	1.4639	-42.7183	1.46667			37.4205	1.18484	-33.363	1.16635	-33.3739	1.16618	37.1381	1.19963
cell 193	59.5437	1.11827	52.7643	1.44965	15.5458	0.436429			-33.337	1.14948	0.804663	0.19903	0.831987	0.21073	-33.4005	1.155
cell 194	56.6976	1.02636	-23.6073	2.25214	89.9916	1.26151			1.1105	0.196736	-0.403574	0.203212	-0.263983	0.226419	0.874531	0.0918735
cell 195	59.3569	1.44629	-3.2194	0.533444	94.7669	1.89518			-0.288928	0.262977	0.572522	0.173676	0.785733	0.192981	-0.373881	0.209793
cell 196	40.2219	2.07087	-3.33052	0.477137	5.0943	0.167526			0.893768	0.258968	-0.513572	0.211123	-0.321697	0.234936	0.734771	0.240818
cell 197	41.083	1.93056	-17.2528	0.672983	-4.28994	0.368499			-0.431863	0.216672	-0.680235	0.190444	-0.472742	0.270176	-0.475342	0.231946
cell 198	40.4533	2.1216	-16.4969	0.969277	101.091	0.992259			-0.583275	0.269241	-1.13471	0.154723	-0.937952	0.189446	-0.732503	0.272677
cell 199	44.9436	2.33241	-5.55609	0.404283	98.0613	1.08077			-1.11055	0.183826	0.237072	0.209166	0.452404	0.238712	-1.28347	0.194535
cell 200	44.3501	1.76069	-2.88066	0.423815	-15.3937	1.00948			0.499269	0.235542	0.3293	0.213433	0.656461	0.218361	0.269027	0.243737
cell 201	49.8707	2.19925	-16.6449	0.633519	53.9792	1.66135			0.623725	0.2253	-2.16158	0.202043	-1.99406	0.189567	0.491653	0.237545
cell 202	40.4106	2.12212	-15.1683	0.976185	-53.6006	1.25133			-2.43506	0.202713	-2.00485	0.15172	-1.87483	0.162953	-2.55917	0.134475
cell 203	40.1799	2.20726	-4.48944	0.607999	104.604	1.26694			-2.27614	0.170788	-2.96035	0.20949	-2.82925	0.193243	-2.42237	0.18064
cell 204	38.7201	2.38479	-2.6756	0.817813	-57.6989	2.17141			-3.30938	0.227953	-2.2788	0.203931	-2.13159	0.207562	-3.30769	0.235864
cell 205	35.9727	2.30186	56.5221	1.72736	106.325	1.51524			-2.51122	0.249269	-1.61036	0.117076	-1.47729	0.119137	-2.67018	0.233277
cell 206	34.2194	2.44137	58.9321	1.35717	107.661	0.851041			-1.82259	0.144941	-2.57824	0.236926	-2.53303	0.236417	-2.08649	0.106947
cell 207	34.6796	2.14104	59.7501	1.29555	10.3283	0.337763			-2.99863	0.268148	-3.18652	0.149059	-3.08797	0.22068	-3.19344	0.290465
cell 208	36.3851	2.34458	31.3885	2.227	11.9513	0.273596			-3.67206	0.235683	-4.08914	0.481962	-3.91637	0.402728	-3.64811	0.229825
cell 209	25.4209	2.24707	-12.0808	0.428851	111.796	0.935423			-5.19824	0.665024	6.59051	0.749407	6.19698	0.628287	-4.95684	0.514867
cell 210	24.0166	1.39305	-12.0096	0.290678	12.9623	0.202203			8.56119	0.953382	23.8451	1.59904	23.723	1.6511	7.40541	0.999929
cell 211	22.8064	1.68856	-11.3975	1.00528	14.6034	0.1526			25.2929	1.46039	12.5652	2.35464	12.4351	2.42357	24.7678	1.5343
cell 212	23.3373	1.81498	-0.760381	0.363832	123.518	1.15272			15.5392	2.13072	9.20703	0.332825	9.10562	0.35257	14.5744	2.21966
cell 213	26.086	0.894044	-42.3077	1.69418	-47.6077	1.73919			12.4413	0.495954	5.83007	0.218319	5.56176	0.217377	11.3659	0.553947
cell 214	28.0926	1.45445	-10.8133	0.625751	12.5517	0.303094			7.69532	0.480828	8.45442	0.941077	7.94806	0.8648	7.04858	0.47493
cell 215	29.3019	0.722855	-12.8132	1.38242	9.13546	1.51718			11.0699	1.03968	7.59421	0.386731	7.23731	0.361719	10.2147	1.05092
cell 216	30.0083	1.15025	-39.1178	1.2414	11.3288	1.99156			10.1782	0.597274	0.998694	0.173657	1.23164	0.182017	9.41025	0.621948
cell 217	42.7272	3.38304	-7.79992	0.984887	-46.7525	1.8195			1.34222	0.177275	2.1812	0.185812	2.17206	0.139341	1.08632	0.14192
cell 218	41.9319	3.10998	-13.286	1.25131	10.2059	0.537906			2.6836	0.169366	3.68678	0.217805	3.63295	0.210179	2.16725	0.16569
cell 219	48.2824	2.55731	-42.2158	1.17931	-37.2964	0.876042			4.71512	0.239568	4.63944	0.167862	4.53014	0.159016	4.12014	0.28468
cell 220	41.0626	1.93571	-0.653473	1.00586	62.562	1.61036			5.80062	0.229985	4.67762	0.18126	4.48722	0.151491	5.2445	0.229618
cell 221	37.0853	0.844454	-32.9399	1.5277	48.9679	2.04943			5.83576	0.247625	-31.5428	1.22466	-31.6133	1.2473	5.23041	0.195352
cell 222	32.3173	1.58766	-35.7446	1.63084	-42.9733	1.56788			-32.5595	1.17783	-30.1688	1.2738	-30.2154	1.29429	-32.1994	1.22186
cell 223	29.9097	1.50776	-36.2914	0.150049	-39.8824	1.34743			-31.2841	1.22128	-26.7922	1.26895	-26.7731	1.28999	-30.8445	1.26175
cell 224	27.5613	0.841056	-31.5557	1.85222	108.339	1.56198			-28.0439	1.1929	-35.3756	1.30482	-35.5116	1.31591	-27.5192	1.24331
cell 225	24.0991	1.38621	-34.2357	2.06836	112.853	1.90329			-36.2816	1.27786	-44.257	1.44903	-44.413	1.4551	-36.0086	1.29861
cell 226	22.1607	0.581618	-7.49284	0.394136	20.4696	0.396004			-45.0346	1.43243	-42.4804	1.22124	-42.6349	1.2253	-44.744	1.42835
cell 227	30.9778	1.52642	-32.9643	1.16377	-5.58883	0.378875			-43.2519	1.20718	-39.4159	1.30581	-39.5688	1.30945	-42.9953	1.19998
cell 228	19.7604	1.32419	-33.6864	1.64182	16.3499	1.65777			-40.2383	1.28935	22.0984	1.80837	21.7398	1.84598	-39.9908	1.28969
cell 229	41.3509	2.17932	-6.09703	0.508347	18.1933	1.70385			23.6507	1.64498	25.4832	1.76488	25.1656	1.81315	22.9052	1.72496
cell 230	25.5175	0.675904	-29.1707	2.33382	63.2106	1.10051			26.8832	1.62987	1.16644	0.16761	1.30703	0.201001	26.2377	1.70218
cell 231	22.7483	1.63614	-5.83547	0.712163	21.1228	0.819978			1.56039	0.211053	-1.10116	0.161785	-1.08181	0.214136	0.806546	0.113631
cell 232	21.4581	1.55994	-5.89916	0.611572	23.7253	0.236328			-1.14216	0.251381	-1.78192	0.178675	-1.70992	0.169644	-1.3943	0.24626
cell 233	18.6726	1.86971	-30.5462	1.66506	85.2523	1.52372			-2.10145	0.236661	-1.58898	0.138675	-1.48054	0.198157	-2.17552	0.16799
cell 234	17.3544	1.12017	-27.3612	1.7124	86.8049	1.25801			-1.81037	0.271464	-2.14274	0.198741	-2.11983	0.18381	-1.86994	0.153998
cell 235	15.1371	0.895342	-29.6868	1.83193	1.40025	1.60282			-2.59853	0.162945	-47.9594	1.24797	-48.0804	1.25776	-2.63876	0.239239
cell 236	15.0528	1.44638	-5.46763	0.599071	15.2952	1.75784			-48.634	1.23637	26.3906	1.30109	26.3739	1.30193	-48.2891	1.24141
cell 237	14.1984	1.92386	-7.71426	1.15174	18.9656	0.809629			26.3615	1.28453	-37.8983	1.41931	-38.0284	1.42962	26.3041	1.28951
cell 238	10.3879	1.6292	21.8785	0.863845	17.636	1.62457			-38.6485	1.40769	-31.9516	1.43418	-32.0184	1.45828	-38.4279	1.42245
cell 239	0.0641443	0.37037	27.1563	1.2092	17.8831	0.609917			-32.864	1.3925	-33.5656	1.21019	-33.669	1.23334	-32.5133	1.434
cell 240	-0.175562	0.277829	-4.46723	1.18688	-59.1666	1.60887			-34.3698	1.18255	32.3346	1.24399	32.322	1.24406	-34.1115	1.22761
cell 241	0.131415	0.221403	-26.7509	1.51575	17.618	0.846817			32.2942	1.22601	17.0739	1.09722	17.0512	1.09867	32.2487	1.23131
cell 242	0.0583722	0.167419	-25.974	1.85435	-53.3254	1.83196			17.0473	1.08515	-37.4629	0.859283	-37.55	0.866045	16.9558	1.08532
cell 243	0.318746	0.342486	-28.5835	2.29745	89.8357	1.07808			-38.3968	0.839304	-37.2915	1.40757	-37.3702	1.41876	-37.9608	0.843926
cell 244	1.75477	0.125627	-2.94556	0.760544	-50.9116	1.53816			-38.2303	1.38216	-34.6906	1.27672	-34.7391	1.29884	-37.82	1.39456
cell 245	2.54943	0.254405	0.535085	0.446791	-48.0892	1.63257			-35.6915	1.23664	-30.2785	1.44551	-30.2073	1.47453	-35.2192	1.26834
cell 246	1.76101	0.228814	-19.5278	0.955456	67.905	1.4742			-31.4782	1.385	-35.4901	1.32469	-35.5369	1.34832	-30.843	1.42586
cell 247	3.29386	0.100878	-22.257	1.39078	91.8907	1.64079			-36.4629	1.29066	-31.2058	1.34774	-31.1532	1.38586	-36.0006	1.32527
cell 248	4.31185	0.174051	-2.85417	0.388139	-42.8812	2.42585			-32.3304	1.29525	5.65583	0.221434	5.42262	0.171483	-31.721	1.33997
cell 249	3.53181	0.181228	1.19403	0.831197	-43.9435	1.53299			6.93511	0.386461	7.34528	0.51081	6.82346	0.376032	6.28678	0.514956
cell 250	4.05159	0.137111	4.64146	1.08258	102.616	0.754652			9.34683	0.661222	5.96033	0.730614	5.70608	0.52827	8.63154	0.738719
cell 251	2.56281	0.0486395	-20.8385	1.3238	107.831	1.40944			7.57259	0.851023	15.9895	1.25022	15.9725	1.25033	6.8687	0.984887
cell 252	3.0449	0.0599087	24.4697	1.13509	-38.1708	1.7412			15.9689	1.23321	39.1602	1.46099	39.237	1.47204	15.9159	1.23841
cell 253	2.3514	0.125457	-16.562	1.76287	73.7142	1.83771			39.9931	1.43893	15.1064	2.03253	14.2472	2.06979	39.6935	1.44876
cell 254	1.64435	0.145637	-17.1421	1.2703	-27.2691	1.40599			47.5851	1.26677	6.67472	0.46777	6.23414	0.443154	47.2685	1.26539
cell 255	3.24872	0.102667	-16.4232	0.496313	-28.6814	0.865724			17.5282	1.80872	10.7776	1.31872	9.99179	1.26382	15.9714	1.88694
cell 256	4.06341	0.225968	-15.5154	0.746927	-37.2644	1.56061			8.50741	0.674873	28.0236	1.13413	28.0013	1.13416	7.5981	0.536896
cell 257	1.50672	0.127473	-14.5556	0.346003	21.2734	1.64939			13.3228	1.34103	42.637	1.36538	42.7694	1.35845	12.1986	1.3047
cell 258	2.38319	0.110299	-15.4386	0.980247	-16.1078	0.826615			27.9913	1.11739	45.6934	1.25135	45.6851	1.25153	27.9278	1.12273
cell 259	3.3662	0.121041	-15.8466	0.999726	90.0542	0.798305			43.411	1.34265	-43.7538	1.36508	-43.8748	1.37034	43.1217	1.33921
cell 260	4.54349	0.374298	-17.9928	1.71669	60.2565	1.63403			45.6437	1.23333	-42.0476	1.22548	-42.1393	1.23344	45.6065	1.2404
cell 261	6.37038	0.220728	-8.26743	0.556708	30.323	0.431253			-44.4589	1.35396	45.2796	1.06614	45.2613	1.06872	-44.1699	1.35083
cell 262	5.71129	0.470147	-8.88862	0.564674	25.4004	0.642737			-42.9123	1.20645	-48.6866	1.20964	-48.6747	1.21032	-42.5041	1.21363
cell 263	2.28042	0.241419	5.932	0.415717	-10.8804	0.454197			45.228	1.05097	47.1038	0.94956	47.0809	0.951474	45.1722	1.05599
cell 264	4.05311	0.174666	-12.8851	0.591367	26.3445	0.539146			-48.6486	1.19267	-43.4116	1.43221	-43.5388	1.43994	-48.6145	1.19926
cell 265	5.24318	0.153857	3.03726	1.01497	-11.566	1.6046			-44.2356	1.41287	-40.8221	1.31791	-40.9467	1.32528	-43.8834	1.41512
cell 266	3.94071	0.232108	-8.08172	0.804411	64.1106	0.563882			-41.6816	1.29809	-39.1916	1.32689	-39.3412	1.33028	-41.335	1.30059
cell 267	44.1709	1.82501	-11.5227	0.936558	86.0024	1.51283			-40.047	1.30881	-30.0695	1.28283	-30.09	1.28472	-39.763	1.30812
cell 268	47.3055	1.71301	-9.0708	2.68075	-9.59258	0.539471			-30.0513	1.26668	3.29127	0.204574	3.33073	0.186298	-30.1376	1.27199
cell 269	42.8487	2.3224	3.75204	0.771656	-1.53808	0.266124			3.89398	0.242816	2.90232	0.228361	2.98626	0.210164	3.33188	0.157994
cell 270	39.7108	2.3275	27.3663	2.07888	-4.003	0.824811			3.42321	0.248495	-3.9696	0.241629	-3.86547	0.220419	2.95962	0.124365
cell 271	40.8303	1.76588	0.3764	1.21603	-3.30863	0.43196			-4.75672	0.403089	-3.86663	0.108407	-3.83649	0.123454	-4.51191	0.324562
cell 272	38.1191	1.44849	-5.59504	0.732069	4.02569	0.352742			-4.76215	0.182123	-6.5554	0.655743	-6.22471	0.483994	-4.46596	0.099847
cell 273	30.2243	0.664524	-4.18547	1.19418	0.84038	0.548841			-8.55283	0.899566	-1.75119	0.203708	-1.75837	0.192706	-7.72259	0.895963
cell 274	29.5659	1.6652	-6.78319	0.765212	28.782	0.311984			-2.29184	0.237287	-2.94251	0.239844	-3.07782	0.182372	-2.34833	0.213076
cell 275	27.3566	2.05527	-7.42435	0.987777	2.90452	1.23621			-3.82808	0.242176	-4.04986	0.195389	-4.05211	0.197641	-3.66529	0.13305
cell 276	32.6827	0.781625	22.3039	1.36403	91.1629	1.7547			-5.46276	0.414101	-8.78671	0.93599	-8.92433	1.04541	-4.86424	0.162772
cell 277	35.729	1.02494	1.18162	0.405903	12.4771	0.431751			-11.8128	1.08687	-15.5692	1.95181	-15.1205	1.98021	-10.4212	0.992433
cell 278	36.3397	2.16018	-0.97058	0.848573	10.5169	0.764238			-18.0948	1.72013	-29.4169	1.30964	-29.4515	1.33634	-17.0319	1.82986
cell 279	25.2006	0.937777	-0.142887	1.03682	26.8966	0.935136			-30.3618	1.24731	-24.269	1.81359	-24.1288	1.84845	-29.9848	1.306
cell 280	26.8707	1.80614	7.46993	0.479921	16.0275	0.256134			-25.7912	1.67418	-34.4617	1.52205	-34.502	1.55071	-25.1095	1.76023
cell 281	27.7935	1.54846	23.6604	0.404035	14.245	1.43331			-35.5269	1.4832	-38.127	1.28716	-38.2261	1.30087	-35.0044	1.52133
cell 282	25.7898	1.64354	10.6235	0.649914	31.8605	0.991473			-38.9966	1.26835	-39.8123	1.30316	-39.9126	1.31415	-38.6332	1.28118
cell 283	24.4836	1.38387	2.85716	0.438214	99.8999	1.81538			-40.6776	1.2859	-33.7733	1.31749	-33.8167	1.34523	-40.2894	1.29551
cell 284	21.4477	0.482684	1.71531	0.594835	25.0005	1.86103			-34.747	1.27674	-25.2679	1.63429	-25.1314	1.67997	-34.3127	1.31591
cell 285	18.35	1.71112	4.88335	0.463736	20.6078	0.906682			-27.1199	1.50988	-26.4933	1.51463	-26.3808	1.56343	-25.8704	1.57721
cell 286	15.8225	0.835082	3.48845	0.709144	21.0848	1.41196			-28.2048	1.39789	-40.5833	1.33931	-40.6721	1.35163	-27.1121	1.47262
cell 287	18.7182	0.40516	4.24505	0.759909	21.7243	0.318007			-41.4938	1.31636	-41.9513	1.08186	-42.0571	1.08913	-41.0504	1.33138
cell 288	19.5647	1.22039	3.58575	0.596565	30.4272	0.506246			-42.7945	1.06619	-0.521009	1.00223	-0.539123	1.0006	-42.4025	1.0699
cell 289	16.9443	0.713435	4.42341	0.81792	24.7727	1.44102			-0.530239	0.984655	-12.8538	1.333	-12.8757	1.33311	-0.614638	0.989108
cell 290	10.8376	0.923444	9.00115	0.973743	26.7568	1.50481			-12.8419	1.31493	-18.7602	1.34725	-18.7847	1.34744	-12.9338	1.32177
cell 291	12.8049	1.08611	10.1091	0.853438	26.4203	1.66387			-18.7423	1.32903	-7.28119	0.96935	-7.29882	0.975821	-18.8353	1.33493
cell 292	13.4464	0.959197	2.96906	1.14924	26.779	1.00275			-7.28862	0.961639	-15.0525	1.21503	-15.0744	1.21617	-7.37991	0.965431
cell 293	19.8722	0.663058	4.8594	1.16796	3.21933	0.35399			-15.0577	1.19874	-17.9874	1.23658	-18.0033	1.237	-15.1345	1.2039
cell 294	20.327	0.81418	50.1223	1.98288	106.824	1.15796			-17.9747	1.22103	12.9047	1.02085	12.8809	1.02119	-18.061	1.22612
cell 295	5.46019	0.294763	12.1818	1.20378	-32.0343	1.37023			12.8801	1.00706	4.92603	1.22358	4.89697	1.22513	12.7904	1.00968
cell 296	4.16092	0.213122	7.05099	1.54134	36.9041	0.208243			4.90286	1.2083	1.48106	1.00056	1.44449	1.0003	4.80936	1.21214
cell 297	8.1285	1.21788	10.9898	0.748315	-29.2041	1.65538			1.45489	0.986811	-1.47145	1.1722	-1.50764	1.17607	1.35636	0.991511
cell 298	9.85923	1.08476	15.8655	1.13176	33.284	0.306673			-1.49445	1.16012	42.208	1.19359	42.3097	1.19864	-1.5931	1.16324
cell 299	37.7303	2.66037	11.3114	0.924338	-30.9718	0.714744			42.9913	1.17978	44.2989	1.37605	44.4024	1.38175	42.6756	1.17562
cell 300	10.974	1.42382	10.4263	0.538448	33.7653	0.394918			45.0583	1.36062	39.9006	1.20801	40.0166	1.22495	44.7462	1.3588
cell 301	19.6981	0.928348	10.857	0.676381	31.9487	1.4728			40.7091	1.20008	11.0743	0.999807	10.5845	0.958275	40.417	1.20146
cell 302	15.3753	0.443762	10.6982	0.717167	-34.9121	1.12629			14.0341	1.04695	28.0428	1.3089	27.7185	1.34713	13.1948	1.09784
cell 303	9.03062	1.06896	8.09645	1.39389	96.4232	1.2476			29.1157	1.24787	36.1426	1.25815	36.1405	1.27711	28.5399	1.30914
cell 304	7.79098	0.840368	8.80291	1.2525	47.3783	1.70927			37.027	1.23251	34.8891	1.31404	34.8739	1.34038	36.6834	1.25676
cell 305	13.8677	0.711026	7.71649	0.658452	54.3554	1.41621			35.7836	1.28171	42.0239	1.45148	42.0985	1.45468	35.4113	1.31079
cell 306	18.116	0.986227	12.6905	1.012	34.7257	0.447827			42.8064	1.43047	39.6026	1.39361	39.6539	1.40911	42.513	1.43343
cell 307	16.2813	0.649087	35.5157	1.91265	32.5261	1.57529			40.422	1.37755	40.3554	1.40188	40.413	1.41248	40.1281	1.38948
cell 308	18.9182	0.955611	12.058	1.90493	51.5171	1.15014			41.1575	1.38416	31.1696	1.42687	31.0539	1.46891	40.8508	1.39111
cell 309	13.5622	0.759943	13.7818	0.505689	33.6314	0.59093			32.1571	1.37465	35.427	1.18444	35.4167	1.20971	31.7276	1.41642
cell 310	7.58305	1.48334	14.6357	0.589302	50.1952	2.05318			36.2991	1.15954	31.2785	1.40435	31.1144	1.44631	35.9446	1.18738
cell 311	11.483	0.716796	15.1101	1.06687	58.1802	0.382255			32.2711	1.35577	38.4697	1.14675	38.5133	1.16037	31.8576	1.40084
cell 312	4.95712	0.994463	15.7697	0.953679	60.1446	0.697615			39.2905	1.13019	41.7446	1.16107	41.8088	1.16833	38.9672	1.1434
cell 313	8.46399	0.569631	14.2644	0.857992	59.0955	1.67056			42.5304	1.14666	21.0748	1.09098	21.0586	1.09087	42.2164	1.14493
cell 314	12.8238	0.484559	14.2262	1.21665	32.2098	1.65126			21.0468	1.07479	46.2264	1.28858	46.414	1.295	20.9946	1.07932
cell 315	16.536	0.635615	13.1368	0.711837	63.1999	1.00981			46.9074	1.27815	33.845	1.25084	33.8289	1.25113	46.6059	1.27004
cell 316	14.9863	0.410839	9.056	1.50785	94.4579	1.69102			33.8024	1.23395	30.1745	0.934104	30.1589	0.933593	33.7451	1.23917
cell 317	9.19705	0.802829	17.5078	0.355308	69.5003	1.39808			30.1391	0.918913	35.1121	1.1639	35.0974	1.16461	30.0815	0.923166
cell 318	12.6542	0.36763	18.7772	0.982015	67.1912	0.791703			35.0686	1.14777	30.9077	1.15074	30.8939	1.15013	35.0188	1.15236
cell 319	8.34459	0.737467	17.5258	0.439803	62.98	1.60863			30.8705	1.13355	16.4074	1.21142	16.389	1.21246	30.8174	1.13847
cell 320	9.4465	0.873793	18.8854	0.940124	39.0071	0.37906			16.3869	1.19479	37.7527	1.32804	37.7376	1.32846	16.3189	1.20002
cell 321	6.65384	0.166113	17.7948	0.803644	98.4544	0.81692			37.7099	1.30977	34.9025	1.19612	34.8817	1.18989	37.6593	1.3168
cell 322	4.48963	1.34021	20.3429	1.21483	72.255	1.43413			34.8655	1.17559	38.9614	1.13671	38.9424	1.13967	34.807	1.18188
cell 323	8.90294	0.691943	19.761	0.797393	72.9153	1.44475			38.9181	1.12279	37.0603	1.36302	37.0487	1.36428	38.8621	1.12672
cell 324	10.3748	0.532912	17.9469	0.850606	121.196	1.8769			37.0158	1.34484	31.8491	1.0542	31.8324	1.06215	36.9759	1.35186
cell 325	6.23772	0.573263	34.329	1.93779	73.4246	1.36659			31.8144	1.04501	40.9212	1.35807	40.9112	1.35903	31.7535	1.04902
cell 326	9.27595	1.30259	17.0434	1.36113	121.171	1.01006			40.8783	1.33947	41.2356	1.13056	41.2182	1.13013	40.8385	1.34606
cell 327	8.89345	1.521	17.8245	1.10094	78.1749	2.0544			41.1901	1.1142	44.814	1.41036	44.8039	1.41035	41.1439	1.11982
cell 328	-1.7245	0.202453	22.1506	0.706383	79.3341	1.59016			44.7628	1.39073	-18.6594	1.1936	-18.6834	1.19366	44.7293	1.39826
cell 329	-2.70522	0.157998	18.3041	0.458524	38.0556	1.2317			-18.6428	1.17657	46.7725	1.27132	46.8359	1.27949	-18.7309	1.18116
cell 330	-4.58838	0.428231	15.1026	0.222402	35.2523	0.608671			47.4829	1.25901	47.1538	1.22437	47.2205	1.23427	47.177	1.25875
cell 331	-5.51602	0.350879	14.671	0.592548	40.3755	0.652675			47.8707	1.21073	-27.7098	1.26056	-27.708	1.26148	47.544	1.21197
cell 332	-5.66469	0.468709	10.9154	0.879214	90.8578	1.60431			-27.6989	1.24453	44.3859	1.1482	44.3737	1.14834	-27.7053	1.25025
cell 333	-3.79343	0.110569	6.99641	0.51605	92.5552	0.801269			44.3369	1.13153	40.7415	1.10742	40.7216	1.10732	44.2956	1.13786
cell 334	-2.92523	0.124953	3.76633	0.488811	39.3612	1.35957			40.6958	1.09092	42.46	1.25083	42.4421	1.24769	40.6458	1.09701
cell 335	-1.84057	0.239807	1.74441	0.558478	96.0694	1.06522			42.4105	1.23077	43.6413	1.44071	43.8476	1.44635	42.3503	1.23762
cell 336	-2.28133	0.350426	1.91967	0.973408	111.169	1.18606			44.3195	1.43156	10.9295	1.18775	10.901	1.18926	44.0808	1.42392
cell 337	-3.92302	0.173086	5.9676	0.359875	117.886	1.48505			10.9021	1.17254	4.51732	0.89311	4.48479	0.895253	10.8096	1.17588
cell 338	-5.05141	0.247444	7.47642	0.323161	109.931	1.5472			4.4897	0.881342	-39.7295	1.08	-39.7079	1.08003	4.39305	0.885496
cell 339	-7.5688	0.496232	9.9513	0.458035	42.5954	1.39041			-48.055	1.33573	-49.8449	1.23878	-49.9779	1.24864	-39.6527	1.07073
cell 340	-2.69272	0.17787	12.6998	0.433792	110.322	1.62169			41.7437	1.34845	-47.2879	1.35494	-47.4221	1.36335	-47.6988	1.34288
cell 341	-3.58622	0.0788987	16.9219	0.335213	118.589	1.36802			43.2038	0.946258	41.7838	1.3682	41.7739	1.36903	41.7031	1.35649
cell 342	-4.34335	0.291895	19.8833	0.730615	124.272	1.07569			-39.8509	1.15895	43.2438	0.959955	43.2348	0.960803	43.1549	0.95131
cell 343	-3.35848	0.102569	23.7427	0.930851	123.796	1.57833			49.2176	1.26547	-39.878	1.17486	-39.8663	1.17519	-39.8255	1.16438
cell 344	-4.91471	0.198139	28.2544	0.405438	38.5698	1.79678			-21.7432	1.41206	49.2736	1.28134	49.26	1.28299	49.1727	1.27071
cell 345	-4.51532	0.323222	19.9969	0.408893	42.4505	1.9042			-21.6723	1.22456	-21.7579	1.4308	-21.7828	1.4303	-21.8417	1.4185
cell 346	-7.06897	0.416769	17.3518	0.33332	42.272	1.18838			-22.1335	0.645715	-21.684	1.2471	-21.7069	1.23799	-21.7641	1.22668
cell 347	-1.1972	0.700636	14.9537	0.293193	114.357	0.77275			-21.1196	1.06226	-22.148	0.657094	-22.173	0.658023	-22.2287	0.648824
cell 348	1.43959	0.0782686	12.6055	0.27118	41.582	1.80735			-23.7072	1.17249	-21.1342	1.07482	-21.1526	1.0776	-21.2036	1.06596
cell 349	-9.32525	0.811709	9.46288	0.346337	-25.298	1.15048			-19.4252	1.08648	-23.7179	1.19357	-23.7308	1.19108	-23.7881	1.17746
cell 350	-20.1533	1.97594	11.8731	0.187967	46.9014	1.04879			-23.5119	1.32663	-19.4252	1.10123	-19.4297	1.10191	-19.5041	1.09164
cell 351	-14.8809	1.54211	13.7078	0.108289	-49.5675	1.65512			-17.1532	1.0325	-23.5333	1.34617	-23.5571	1.34597	-23.6032	1.33324
cell 352	-13.8785	1.97181	15.3906	0.201124	62.8766	1.18809			-10.9987	1.22882	-17.1574	1.04965	-17.172	1.04852	-17.235	1.03719
cell 353	-10.4618	1.54867	17.7894	0.144596	109.9	1.29576			-12.9333	1.1764	-11.0007	1.24381	-11.0183	1.245	-11.0738	1.23325
cell 354	-22.7586	2.51075	22.6209	0.501139	71.6589	1.60084			-21.5553	1.16871	-12.9287	1.20076	-12.9393	1.19482	-12.9775	1.18452
cell 355	-26.4274	2.11336	16.823	0.166823	-23.9539	0.854913			-21.5495	1.26497	-21.5685	1.18309	-21.5635	1.18425	-21.5596	1.17454
cell 356	-36.1808	2.63984	15.131	0.173714	-23.1853	0.770758			45.6808	1.13349	-21.5598	1.27995	-21.5474	1.28173	-21.5237	1.27129
cell 357	-39.1427	2.48525	13.1128	0.193023	-23.2126	1.03038			-24.6357	1.19252	45.7332	1.15038	45.7177	1.15017	45.6332	1.13852
cell 358	-34.4408	2.15935	6.20291	0.252194	-21.981	1.23927			-32.4929	1.13367	-24.6477	1.20928	-24.6405	1.20957	-24.6279	1.19795
cell 359	-12.6459	0.714888	8.36843	0.383653	-28.4271	1.85786			-1.91589	0.248457	-32.5103	1.14872	-32.509	1.14918	-32.4961	1.13914
cell 360	-8.62655	0.451409	5.06577	0.304565	48.7553	0.468125			-1.14184	0.246618	-1.7111	0.162044	-1.61825	0.175883	-2.08444	0.282345
cell 361	-9.74937	0.47053	-6.87729	3.3554	-28.7937	1.31796			-0.684262	0.196547	-1.0266	0.241786	-0.830977	0.184991	-1.41591	0.26782
cell 362	-10.3582	0.809596	29.8192	2.57257	99.2104	1.4693			47.9922	1.10325	-0.597846	0.150219	-0.458282	0.208341	-1.11139	0.159652
cell 363	-7.28173	0.165591	19.2097	0.204359	63.1708	1.5753			-4.46508	0.222707	48.054	1.12005	48.0289	1.12096	47.9363	1.10993
cell 364	-11.1725	0.935935	-12.81	0.555908	64.0572	1.63778			-2.241	0.261939	-3.66377	0.146161	-3.634	0.17784	-4.28055	0.161917
cell 365	-16.6512	1.35788	-9.99383	0.314002	67.8594	0.218692			-2.33406	0.410379	-1.94196	0.230154	-1.95469	0.19252	-2.23078	0.284489
cell 366	-16.2175	0.994585	-9.52181	0.224211	120.01	1.71301			-3.90649	0.34378	-2.01728	0.257022	-2.04214	0.172283	-2.41479	0.237559
cell 367	-14.7394	1.48235	-7.00613	0.251322	30.5105	0.914713			0.42784	0.233885	-2.9161	0.167675	-2.98153	0.176269	-3.61808	0.142564
cell 368	-14.462	0.7945	-4.70403	0.495202	31.2662	0.371377			0.999482	0.241448	0.341835	0.23591	0.421354	0.239955	0.379425	0.187067
cell 369	-23.3585	1.44449	-0.349561	0.77529	114.405	2.22299			1.65518	0.271586	0.899169	0.174453	1.023	0.187407	0.998953	0.227202
cell 370	-27.8897	2.60985	-0.516196	0.31545	32.5528	1.37201			2.55174	0.334175	1.39469	0.225004	1.54866	0.21297	1.41265	0.251071
cell 371	-28.1303	2.22882	7.025	0.562262	3.84684	1.19948			3.14675	0.323202	2.13512	0.215505	2.29955	0.244315	2.24636	0.226284
cell 372	-29.7063	3.20708	7.70365	0.290364	88.0949	1.69862			-3.30587	0.386094	2.65299	0.189486	2.80136	0.205053	2.67646	0.220524
cell 373	-24.5263	2.74833	19.7433	0.334429	3.67976	1.32872			-4.32195	0.232035	-2.81074	0.26199	-2.78998	0.247572	-3.31552	0.495513
cell 374	-38.2976	2.10463	16.469	0.227159	91.72	1.52338			-3.23614	0.309982	-3.60531	0.174452	-3.49449	0.151698	-4.37777	0.207444
cell 375	-41.9912	2.07118	-6.72284	0.450097	38.0718	0.305531			-7.08632	0.250605	-2.75879	0.272243	-2.67888	0.236944	-3.16126	0.426397
cell 376	-41.7539	2.11864	-5.55529	0.165899	40.6664	0.885198			-7.15788	0.465918	-5.47537	0.229599	-5.03002	0.150331	-6.41791	0.171296
cell 377	-39.5401	2.95254	4.69946	0.107193	-22.8924	1.85092			-5.62481	0.488836	-5.47211	0.289395	-4.97313	0.184003	-6.63574	0.362365
cell 378	-37.2959	2.45714	8.0024	0.548267	91.8319	1.35082			-4.99284	0.315072	-4.40259	0.363506	-4.13176	0.240324	-5.5141	0.538297
cell 379	-44.15	1.07607	10.3143	0.258623	37.9104	2.06984			-8.28156	0.615729	-3.51812	0.194427	-3.5965	0.204874	-4.27134	0.176751
cell 380	-47.5369	1.26028	13.6448	0.34092	57.3006	1.47202			-11.1722	1.08622	-6.10237	0.386268	-5.88245	0.352426	-7.02992	0.367316
cell 381	-50.8867	1.30453	15.2327	0.516328	70.9945	1.81373			-9.92858	0.824119	-8.63593	1.08616	-8.19423	0.995322	-9.74828	1.04374
cell 382	-49.9225	1.54885	5.4973	0.213524	81.1861	1.27995			-7.31269	0.665376	-6.86608	0.624113	-7.01711	0.696381	-7.9411	0.663317
cell 383	-48.2342	1.26378	7.53582	0.206645	-46.0412	1.75818			-4.6878	0.312819	-5.44302	0.49719	-4.94147	0.315533	-6.42375	0.562642
cell 384	-52.5382	0.978412	10.4845	0.275778	44.3547	0.257296			-5.78044	0.420904	-3.64975	0.212752	-3.28695	0.17869	-4.40715	0.321996
cell 385	-48.5605	1.62551	13.1818	0.133467	37.857	1.00897			-7.09157	0.67731	-4.32495	0.274118	-4.01225	0.219495	-5.19124	0.328725
cell 386	-51.2469	1.39714	12.9161	0.200264	13.4626	0.132366			-5.81311	0.391382	-5.26682	0.520138	-4.74691	0.416763	-6.55011	0.636206
cell 387	-47.9785	1.48688	9.6682	0.281797	21.6918	1.29903			-3.27494	0.65493	-4.46519	0.202915	-4.07237	0.218299	-5.6534	0.405633
cell 388	-45.4216	1.10649	7.25378	0.331653	-1.32716	0.372064			7.61662	1.08512	-2.71776	0.511352	-2.65148	0.258237	-2.96825	0.750352
cell 389	-41.5672	2.04616	5.72861	0.328036	-4.86339	0.141391			28.4789	1.11107	7.6355	1.10122	7.61121	1.10016	7.5301	1.09001
cell 390	-49.8063	1.75724	8.21985	0.186409	35.5502	0.460835			-29.8718	1.09053	28.5106	1.12589	28.5013	1.12579	28.4446	1.11502
cell 391	-52.506	1.21133	10.3054	0.160975	19.0206	0.321197			-23.39	1.67197	-28.6661	1.15589	-28.6586	1.17761	-29.3491	1.13533
cell 392	-53.4702	1.4613	11.806	0.185918	16.2885	0.30696			4.21213	1.25648	-21.7076	1.86162	-21.5373	1.87639	-22.6631	1.75637
cell 393	-12.5114	1.54466	-14.9598	0.280261	2.09378	0.62981			2.62957	1.15603	4.21556	1.27275	4.20855	1.27394	4.18196	1.2626
cell 394	-13.1438	0.87111	-11.7432	0.485881	6.45619	0.674229			-0.706265	1.32984	2.63228	1.1706	2.62675	1.1713	2.6061	1.16045
cell 395	-11.1704	1.36459	-8.19221	0.195915	-3.58808	0.162811			2.88471	1.43475	-0.701717	1.3464	-0.70787	1.34714	-0.731053	1.33541
cell 396	-14.6731	1.20428	-3.34776	0.17724	-3.20766	0.148612			-2.90319	0.276472	2.89166	1.45482	2.88277	1.45421	2.84758	1.44166
cell 397	-15.7838	1.84388	-1.54933	0.265352					-2.58389	0.122361	-2.36579	0.229755	-2.25056	0.20397	-2.57471	0.251155
cell 398	-16.7386	2.55406	0.702169	0.223683					-1.79342	0.265332	-2.18306	0.0722448	-2.17184	0.0328705	-2.18642	0.112897
cell 399	-23.3188	1.98353	0.681994	0.680904					-0.438587	0.254311	-1.54713	0.217736	-1.6567	0.251718	-1.45113	0.205408
cell 400	-21.0937	2.03714	-3.63623	0.509201					0.455281	0.196628	-0.333771	0.261444	-0.319185	0.234857	-0.283174	0.225449
cell 401	-23.534	3.11115	2.90069	0.421764					16.2483	2.04822	0.336097	0.203521	0.474403	0.237305	0.363914	0.134441
cell 402	-26.6633	1.98817	5.04038	0.361841					13.2399	0.854331	14.0968	2.28384	13.3066	2.32017	15.5704	2.13958
cell 403	-30.0467	2.65432	7.5242	0.192188					10.6124	0.827288	10.622	0.815413	10.1044	0.80471	12.0577	0.804006
cell 404	-30.4714	2.9633	-1.63419	0.222336					15.1884	1.10117	8.12784	0.705641	7.64278	0.689045	9.61122	0.801703
cell 405	-29.3391	3.12401	0.67958	0.184522					7.86586	0.506749	12.6009	1.13533	12.0517	1.08668	13.9742	1.08928
cell 406	-35.8331	2.49714	2.65245	0.189986					8.21185	0.47429	5.84854	0.311683	5.64855	0.271557	6.89969	0.454327
cell 407	-34.7266	3.09743	0.599775	0.270628					35.1363	1.34769	6.22525	0.333426	5.90794	0.210616	7.34251	0.494101
cell 408	-36.584	2.097	-1.30215	0.259458					30.0616	1.36265	34.1639	1.38346	34.158	1.40618	34.7873	1.37564
cell 409	-39.7504	2.3147	-3.08935	0.19786					29.8811	1.26683	28.8952	1.43369	28.7113	1.47237	29.572	1.40829
cell 410	-42.143	2.02402	-3.31131	0.280995					21.5862	1.59045	28.6845	1.33146	28.551	1.36249	29.408	1.30591
cell 411	-40.9748	1.59661	-5.36386	0.298698					8.07547	0.655137	19.6231	1.77961	19.1331	1.81484	20.6505	1.66436
cell 412	-40.4431	2.27292	1.56471	0.0859426					10.7862	0.74177	6.20708	0.402728	5.85973	0.283585	7.22943	0.618456
cell 413	-43.5875	1.96363	3.07404	0.113038					5.93113	0.69641	8.3294	0.638323	7.69334	0.503986	9.77222	0.724789
cell 414	-47.9029	2.02731							13.1288	1.23649	4.2495	0.405524	4.30917	0.465962	4.73296	0.536645
cell 415	-44.9138	1.93088							9.0658	0.995026	10.3937	1.26412	10.0295	1.2417	11.7256	1.21913
cell 416	-46.2212	1.46567							1.99517	0.087941	6.74886	0.828616	6.48436	0.820209	7.5365	0.93031
cell 417	-47.1341	1.84215							1.76178	0.23401	1.74294	0.0729884	1.92649	0.0683074	1.86111	0.0379936
cell 418	-48.0977	0.637626							3.13068	0.307647	1.49661	0.167372	1.60353	0.217234	1.21225	0.151975
cell 419	-48.4645	1.07834							-2.36132	0.213081	2.48364	0.258352	2.69455	0.222467	2.25806	0.35738
cell 420	-48.5829	1.43473							-16.1097	1.30352	-2.04858	0.208828	-2.09412	0.173424	-2.23212	0.167828
cell 421	-47.182	0.448208							3.59564	0.239272	6.01649	0.434026	5.43876	0.261581	6.57706	0.566635
cell 422	-38.1002	1.42012							4.09056	0.259426	-16.1236	1.32116	-16.1462	1.322	-16.2006	1.30919
cell 423	-29.3671	2.53901							4.23539	0.233837	3.0474	0.22692	3.22564	0.21245	3.03092	0.274295
cell 424	-11.1314	1.87427							3.16985	0.229043	3.36879	0.196264	3.37654	0.168233	3.28563	0.146399
cell 425	-4.15463	0.537404							2.55066	0.223573	3.39121	0.233914	3.46441	0.146381	3.49949	0.202481
cell 426	-9.60618	2.52752							41.1628	1.14267	2.73819	0.164946	2.83654	0.113263	2.61617	0.137709
cell 427	-20.9671	1.46733							38.2569	1.18854	2.28007	0.223973	2.46891	0.19858	2.15781	0.176513
cell 428	-22.7014	2.77308							44.7145	1.25883	41.2046	1.15934	41.1784	1.15973	41.082	1.14807
cell 429	-30.1396	2.25973							33.0639	0.94511	38.2868	1.19995	38.2794	1.2038	38.2134	1.19302
cell 430	-35.5411	2.44911							36.4024	1.31229	44.7606	1.2755	44.7418	1.27703	44.6522	1.26462
cell 431	-41.7162	2.03294							27.9573	1.13327	33.1054	0.959091	33.095	0.959812	33.0255	0.949058
cell 432	-45.1215	1.60488							31.6319	1.03301	36.4472	1.33058	36.4384	1.33129	36.3654	1.31946
cell 433	-46.2678	1.44976							28.8588	1.12887	27.9795	1.14808	27.9698	1.14831	27.9142	1.13845
cell 434	-4.02035	0.333732							24.2664	1.23046	31.6611	1.04818	31.6469	1.04825	31.5842	1.0381
cell 435	-11.3816	1.67688							24.9339	1.15225	28.8843	1.14439	28.8709	1.14467	28.8099	1.13433
cell 436	-25.0895	2.49933							33.9295	1.25054	24.2832	1.24675	24.2734	1.24778	24.2223	1.23634
cell 437	-13.901	1.52098							6.2775	0.226829	24.9561	1.168	24.9463	1.16911	24.8942	1.15801
cell 438	-16.6202	3.06186							25.8635	1.05588	33.9664	1.26699	33.948	1.26821	33.876	1.25568
cell 439	64.3588	1.14983							32.2993	1.24192	5.20161	0.214868	4.95664	0.147381	5.46967	0.227184
cell 440	65.5186	1.35854							36.1185	1.30698	25.8826	1.07178	25.8719	1.07094	25.8125	1.06058
cell 441	3.0024	0.287942							32.6907	1.46016	31.2372	1.291	31.2024	1.32182	31.899	1.27477
cell 442	1.61499	0.205906							-45.9416	1.09363	35.2085	1.33809	35.2595	1.35765	35.787	1.33034
cell 443	0.294044	0.165297							-45.9644	1.02234	31.6921	1.51787	31.7169	1.54157	32.3222	1.49698
cell 444	0.422277	0.124081							-26.234	1.15641	-45.9764	1.10932	-45.9973	1.10901	-46.0301	1.10024
cell 445	3.90549	0.129013							-40.5388	1.07739	-46.0008	1.03846	-45.9951	1.03819	-45.9473	1.02589
cell 446	2.49368	0.304395							-37.0858	1.14853	-26.2471	1.17176	-26.2597	1.17235	-26.2955	1.16198
cell 447	4.63376	0.474375							-24.9037	1.03353	-40.5783	1.09046	-40.5714	1.09397	-40.5618	1.07736
cell 448	5.73989	0.167302							-29.3084	1.05347	-37.1168	1.16359	-37.1105	1.16519	-37.0942	1.15215
cell 449	7.33354	0.218479							-17.6361	1.1515	-24.9249	1.0478	-24.9494	1.04875	-24.9994	1.03845
cell 450	7.83917	0.0875273							-26.9332	0.942521	-29.3223	1.06767	-29.342	1.06901	-29.3899	1.05701
cell 451	6.78493	0.320414							-29.5206	1.31346	-17.6354	1.16637	-17.6503	1.1679	-17.7034	1.15531
cell 452	9.4476	0.458867							-23.7169	1.11426	-26.953	0.95519	-26.9532	0.957175	-26.9653	0.946135
cell 453	8.72591	0.185333							-15.7484	1.11484	-29.5413	1.33162	-29.5453	1.33069	-29.5568	1.31844
cell 454	10.3601	0.244583							-45.8124	1.17127	-23.7323	1.12815	-23.7332	1.1288	-23.7494	1.11702
cell 455	9.53114	0.692937							-36.8325	0.961353	-15.7633	1.12799	-15.7577	1.12957	-15.7435	1.12097
cell 456	11.0374	0.675619							-34.7158	1.05733	-45.8484	1.18757	-45.843	1.1878	-45.8144	1.1775
cell 457	12.8876	0.861516							-42.0783	0.853688	-36.8568	0.975284	-36.8591	0.975484	-36.8636	0.965921
cell 458	18.9074	0.988052							-44.1927	1.09211	-34.7358	1.07422	-34.7434	1.07405	-34.7559	1.0624
cell 459	15.5466	1.13665							-40.0316	1.03144	-42.1123	0.867977	-42.1299	0.868123	-42.1455	0.85873
cell 460	14.7885	0.404734							-34.2405	1.16523	-44.2257	1.10884	-44.2466	1.10869	-44.2711	1.09862
cell 461									-45.4769	1.15811	-40.0542	1.04009	-40.0753	1.04769	-40.1133	1.03596
cell 462									-42.7327	1.16627	-34.2588	1.18134	-34.2596	1.18163	-34.2603	1.17093
cell 463									10.8152	1.27364	-45.5092	1.17405	-45.5142	1.17481	-45.505	1.16436
cell 464									-12.1201	0.864474	-42.7623	1.18264	-42.7729	1.18329	-42.7787	1.17105
cell 465									-16.2945	1.00321	10.8286	1.29062	10.8095	1.29125	10.7547	1.27869
cell 466									-14.304	1.20674	-8.86984	0.685001	-9.07303	0.835354	-10.1564	0.737109
cell 467									-14.0774	1.09402	-12.9019	1.01015	-12.99	0.993878	-14.0795	0.9281
cell 468									14.3135	1.20173	-11.1071	1.12272	-11.2556	1.25067	-12.5087	1.14851
cell 469									11.9494	1.16995	-10.7296	1.05754	-10.7762	1.01034	-11.805	0.909795
cell 470									23.4915	1.77639	14.3311	1.21916	14.3134	1.21906	14.251	1.20696
cell 471									28.6434	1.29094	11.9641	1.18687	11.9457	1.18627	11.8748	1.17558
cell 472									28.1082	1.37588	21.9943	1.93478	21.5805	1.97358	22.8259	1.8546
cell 473									5.94062	0.571643	27.5118	1.35605	27.2692	1.3969	28.1364	1.33809
cell 474									6.09207	0.730419	26.9172	1.45183	26.6742	1.48602	27.5478	1.4234
cell 475									4.45544	0.374562	4.73513	0.448716	4.60415	0.332799	4.978	0.554981
cell 476									-0.686479	0.46299	4.54926	0.611817	4.43135	0.508846	4.82725	0.563762
cell 477									-0.773829	0.291115	3.43644	0.242098	3.4698	0.185273	3.60648	0.222909
cell 478									0.528636	0.223015	-0.746206	0.337229	-0.666709	0.220158	-0.959085	0.359577
cell 479									-0.0848684	0.231542	-0.885061	0.220386	-0.74418	0.207336	-0.941141	0.279079
cell 480									-0.205485	0.188392	0.274067	0.223778	0.332098	0.201953	0.058482	0.201408
cell 481									1.0498	0.3118	-0.235232	0.150138	-0.208627	0.220867	-0.487529	0.170862
cell 482									-1.07251	0.230186	-0.316323	0.174044	-0.409666	0.225256	-0.564592	0.122144
cell 483									-1.20772	0.237606	0.683848	0.234322	0.800619	0.223919	0.429106	0.388606
cell 484									-0.0223227	0.236623	-1.03758	0.194277	-1.21582	0.209811	-1.35832	0.234475
cell 485									0.714014	0.219813	-1.1815	0.209972	-1.28954	0.149669	-1.32986	0.144276
cell 486									-13.9283	1.09209	-0.183362	0.227487	-0.157587	0.24479	-0.305995	0.249354
cell 487									29.7267	1.01074	0.572009	0.251851	0.596215	0.221154	0.434237	0.175982
cell 488									24.3393	1.11097	-13.9347	1.11527	-13.9537	1.1086	-14.019	1.09743
cell 489									32.9199	1.24519	29.7599	1.02618	29.7399	1.02622	29.6667	1.01589
cell 490									14.2594	1.26656	24.3707	1.12429	24.3495	1.12491	24.2742	1.11872
cell 491									39.9564	1.2346	32.9608	1.26305	32.9505	1.26403	32.884	1.25129
cell 492									49.7802	1.42118	14.2911	1.28577	14.2649	1.28379	14.1739	1.2708
cell 493									48.6588	1.13933	40.0055	1.25187	39.9965	1.25255	39.9246	1.24117
cell 494									49.1375	1.285	49.8295	1.44089	49.8201	1.44221	49.741	1.42851
cell 495									38.12	1.221	48.7165	1.158	48.7033	1.15714	48.6052	1.14662
cell 496									35.0352	1.20473	49.1894	1.30262	49.1791	1.30285	49.1012	1.29108
cell 497									-23.6985	1.22096	38.164	1.23848	38.1349	1.23965	38.0224	1.22629
cell 498									-30.2841	0.944867	35.068	1.21964	35.0371	1.22109	34.9125	1.20908
cell 499									-36.2198	1.23834	-23.7026	1.23645	-23.7254	1.23865	-23.764	1.22646
cell 500									-34.4464	1.3762	-30.3003	0.958888	-30.2951	0.959159	-30.2769	0.949732
cell 501									-36.5038	1.35261	-36.2403	1.25526	-36.2355	1.25572	-36.2109	1.24532
cell 502									-27.7058	1.37168	-34.4691	1.39737	-34.4849	1.39559	-34.5123	1.38432
cell 503									-28.6299	1.35609	-36.5202	1.3681	-36.5462	1.36912	-36.5843	1.35587
cell 504									-27.5047	1.10671	-27.7222	1.38684	-27.7409	1.38909	-27.7938	1.37629
cell 505									-23.942	1.32334	-28.6424	1.37972	-28.6572	1.3763	-28.6861	1.36468
cell 506									31.0034	1.11317	-27.5139	1.12311	-27.5404	1.12387	-27.5762	1.11218
cell 507									6.41945	1.26481	-23.9511	1.33956	-23.9535	1.33999	-23.964	1.32896
cell 508									0.194593	0.919009	31.032	1.12893	31.0034	1.1287	30.8854	1.11808
cell 509									24.008	1.24101	6.42835	1.28232	6.41816	1.28275	6.36541	1.27063
cell 510									26.3239	0.910178	0.195843	0.931139	0.18493	0.932571	0.149797	0.922756
cell 511									17.4819	1.20608	24.034	1.25807	24.0239	1.25975	23.9626	1.24769
cell 512									-0.0988167	1.18555	26.3632	0.924268	26.3428	0.925915	26.2985	0.915623
cell 513									12.8147	0.685619	17.5007	1.2183	17.4894	1.22159	17.4392	1.2108
cell 514									10.2378	0.560712	-0.0936138	1.20187	-0.0965144	1.20152	-0.112038	1.19122
cell 515									12.3314	1.07966	10.0215	0.645948	9.10691	0.540028	11.0102	0.627188
cell 516									8.43464	0.679304	7.72491	0.406106	6.94818	0.425032	8.64649	0.395598
cell 517									-5.5659	1.2715	9.56965	0.965895	8.85096	0.924236	10.6209	0.903937
cell 518									49.495	1.0187	6.33469	0.449031	5.72575	0.423263	7.08036	0.509475
cell 519									1.15455	0.299664	-5.56228	1.28812	-5.56778	1.28951	-5.59154	1.27775
cell 520									31.6046	1.04827	49.5471	1.03514	49.5361	1.03615	49.4589	1.02422
cell 521									-11.7268	1.11274	0.900987	0.228771	0.938793	0.232704	0.682477	0.269076
cell 522									-43.4119	1.16852	31.6315	1.06364	31.6209	1.06396	31.5634	1.05273
cell 523									-42.3957	1.24911	-11.7343	1.12835	-11.7316	1.1286	-11.7285	1.11725
cell 524									-39.2231	1.04245	-43.447	1.18642	-43.4253	1.18488	-43.3748	1.17488
cell 525									1.544	0.230966	-42.4279	1.26635	-42.4277	1.26786	-42.4144	1.25613
cell 526									1.559	0.232021	-39.2456	1.06686	-39.2691	1.05894	-39.2859	1.05073
cell 527									2.50025	0.224291	1.31985	0.242586	1.50788	0.212171	1.26612	0.255006
cell 528									0.364081	0.19337	1.17362	0.244791	1.31426	0.201264	1.12082	0.228189
cell 529									9.40664	0.809026	2.01946	0.235716	2.05559	0.20689	1.99403	0.340533
cell 530									10.7776	0.736827	6.98938	0.538637	6.91191	0.568712	8.45206	0.770192
cell 531									28.2235	1.33209	8.09503	0.577319	8.10166	0.635426	9.63799	0.684367
cell 532									0.202306	0.197448	27.0808	1.39009	27.082	1.42686	27.7932	1.37134
cell 533									-1.68082	0.261909	-0.0168412	0.155847	0.174595	0.145216	0.00139984	0.101404
cell 534									-2.51125	0.252051	-1.58216	0.200613	-1.46205	0.19289	-1.87998	0.311606
cell 535									-1.17977	0.228499	-2.25783	0.189579	-2.08084	0.202994	-2.73206	0.228793
cell 536									-1.45495	0.246005	-1.11504	0.182098	-0.967686	0.274886	-1.45324	0.266434
cell 537									-0.864477	0.19333	-1.0583	0.22586	-1.07152	0.209233	-1.71918	0.190361
cell 538									40.5088	1.16213	-0.598274	0.13777	-0.619532	0.117478	-1.19929	0.149572
cell 539									40.4513	1.06271	39.7564	1.1699	39.9524	1.17804	40.238	1.15847
cell 540									37.218	1.23683	39.6418	1.06719	39.7867	1.08372	40.1785	1.05913
cell 541									0.122604	0.40356	36.3591	1.255	36.4873	1.27577	36.943	1.25041
cell 542									-3.38795	0.229332	0.0199146	0.251654	0.120334	0.346449	-0.339066	0.399677
cell 543									29.9277	1.3574	28.809	1.41684	-2.79984	0.208385	-3.45714	0.202033
cell 544									2.72681	0.250755	2.39036	0.201259	28.7889	1.46009	29.522	1.39451
cell 545									2.29363	0.314668	1.91968	0.221157	2.38571	0.114886	2.27835	0.151056
cell 546									1.21732	0.25094	0.927386	0.229781	2.04161	0.184302	1.97997	0.32201
cell 547									0.485278	1.11048	0.496377	1.1253	1.20815	0.220957	1.00933	0.221087
cell 548									2.42688	1.00676	2.43861	1.02397	0.473277	1.126	0.397309	1.11537
cell 549									-1.37178	1.22473	-1.36367	1.23727	2.4227	1.02192	2.35047	1.00985
cell 550									1.64866	1.31458	1.65857	1.33186	-1.38266	1.24131	-1.45218	1.22689
cell 551									3.58454	1.2681	3.60359	1.28407	1.64017	1.33298	1.57503	1.32027
cell 552									-6.83618	1.25444	-6.83727	1.27653	3.58275	1.28505	3.50553	1.27275
cell 553									-11.7249	1.25993	-11.7277	1.27698	-6.86059	1.27319	-6.92511	1.26134
cell 554									-9.83063	1.2361	-9.83614	1.24183	-11.749	1.27659	-11.8147	1.26322
cell 555									-13.4053	1.32302	-13.4009	1.34423	-9.84962	1.25107	-9.92073	1.2354
cell 556									-11.4816	1.14111	-11.4748	1.15115	-13.4058	1.34013	-13.473	1.32785
cell 557									7.40876	0.588358	5.66583	0.342897	-11.467	1.15936	-11.5474	1.14861
cell 558									14.8858	1.33701	14.9171	1.35593	5.39054	0.355014	6.63835	0.683878
cell 559									20.5911	1.2762	20.6298	1.29255	14.8891	1.35371	14.7943	1.34217
cell 560									16.5974	0.974457	16.6316	0.987887	20.6012	1.29238	20.4947	1.28079
cell 561									-43.4321	1.27995	-36.9769	1.30369	16.6051	0.989551	16.5036	0.978114
cell 562									1.04759	1.18979	-42.6408	1.29296	-37.0886	1.31865	-37.4808	1.30601
cell 563									-37.7872	1.28467	-33.4058	1.20254	-42.7549	1.29954	-43.0764	1.27588
cell 564									-34.311	1.16813	-35.1853	1.1606	-33.4691	1.22836	-33.9244	1.20525
cell 565									-35.9325	1.147	-2.95329	0.0946321	-35.3022	1.1754	-35.7153	1.1853
cell 566									-3.52379	1.28216	-3.51468	1.29829	-2.96009	0.0956946	-3.65756	0.107128
cell 567									4.10533	1.19714	4.11956	1.21444	-3.55598	1.29887	-3.59213	1.28797
cell 568									3.19621	1.16937	3.21195	1.19021	4.09572	1.21525	4.01747	1.20347
cell 569									2.6961	1.25907	2.71105	1.27437	3.187	1.18608	3.1045	1.17751
cell 570									-12.8576	1.15979	-12.8535	1.17693	2.68692	1.27643	2.60056	1.26475
cell 571									-5.65287	1.21598	-5.64259	1.24152	-12.8751	1.17584	-12.9401	1.16553
cell 572									24.2461	1.41965	-49.5809	1.35807	-5.66909	1.23199	-5.74607	1.22188
cell 573									-33.7025	1.29407	24.2811	1.43917	-49.6769	1.36643	-49.8546	1.35429
cell 574									-40.2275	1.21819	-32.639	1.34257	24.2526	1.43951	24.1416	1.42726
cell 575									-26.2559	1.55168	-39.3481	1.24164	-32.6408	1.36849	-33.2249	1.32885
cell 576									24.9699	1.2217	-24.6968	1.69241	-39.4376	1.25333	-39.8468	1.23418
cell 577									-18.6328	2.06845	25.009	1.23656	-24.4522	1.73818	-25.2916	1.62904
cell 578									-26.2385	1.54492	-16.0695	2.27914	24.9836	1.23899	24.8762	1.22731
cell 579									-21.7384	1.52457	-24.6983	1.67438	-15.5483	2.31294	-16.9573	2.12145
cell 580									-9.24798	0.660018	-19.4012	1.71294	-24.4852	1.71882	-25.2944	1.60539
cell 581									-9.33517	0.327601	-7.07647	0.521484	-19.1185	1.74847	-20.0967	1.58562
cell 582									-12.0898	1.04189	-6.99081	0.22677	-6.47251	0.489062	-8.1992	0.572857
cell 583									-11.9229	0.970351	-9.45697	1.00513	-6.27863	0.196547	-8.33383	0.241865
cell 584									-25.0322	1.61611	-8.90851	0.92569	-8.81186	1.01201	-10.7821	0.984285
cell 585									47.9081	1.25808	-23.3825	1.76832	-8.35556	0.868771	-10.0921	0.93048
cell 586									45.8401	1.13761	47.9567	1.27619	-23.1168	1.80833	-24.0736	1.70638
cell 587									40.204	1.24865	45.8895	1.1531	47.9497	1.27662	47.8712	1.26463
cell 588									8.34711	1.28954	39.4706	1.25287	45.8793	1.15454	45.8017	1.1437
cell 589									7.45099	1.10428	8.37425	1.3066	39.6815	1.2608	39.9676	1.24554
cell 590									11.5393	1.1316	7.47851	1.12022	8.34685	1.30729	8.25693	1.29605
cell 591									10.7041	0.74966	11.5721	1.14607	7.45231	1.12043	7.35836	1.10959
cell 592									10.4865	0.751735	7.87395	0.553613	11.5464	1.1474	11.447	1.13682
cell 593									14.5392	0.940756	7.80925	0.580865	7.6815	0.639288	9.82127	0.659285
cell 594									1.35502	0.219612	11.5033	0.909107	7.49535	0.565857	9.69624	0.80793
cell 595									3.49818	0.25151	0.972163	0.194346	11.1795	0.877376	13.5836	0.959624
cell 596									4.66432	0.244682	2.75657	0.20327	1.19386	0.218338	1.00654	0.190471
cell 597									-37.7082	1.13983	3.81866	0.218159	2.70116	0.187815	2.97606	0.255225
cell 598									3.54647	0.255238	-36.8517	1.15719	3.69876	0.236927	4.19864	0.235577
cell 599									-43.5133	1.20462	2.94912	0.190864	-36.9509	1.17282	-37.3616	1.15918
cell 600									4.61099	0.290771	-42.6578	1.22321	2.8574	0.187938	3.14199	0.286571
cell 601									4.63979	0.274125	3.80696	0.202407	-42.7471	1.23149	-43.096	1.21123
cell 602									5.89403	0.312897	3.85463	0.199705	3.69552	0.186193	4.24323	0.315724
cell 603									-43.4761	1.22569	4.72682	0.202205	3.75531	0.224077	4.19217	0.318057
cell 604									4.6898	0.24374	-42.656	1.24163	4.56331	0.174442	5.45928	0.346255
cell 605									-7.60787	0.64191	3.91765	0.249006	-42.8049	1.24503	-43.1533	1.2173
cell 606									-5.50686	0.644478	-5.2482	0.311067	3.91966	0.215821	3.9729	0.203213
cell 607									-14.052	0.659184	-3.92708	0.290006	-5.22414	0.321452	-6.1525	0.321906
cell 608									-30.7342	1.29381	-11.0551	0.628982	-3.88636	0.260199	-4.734	0.354438
cell 609									-23.6885	1.54648	-29.6534	1.35652	-10.6546	0.566925	-12.8632	0.63547
cell 610									-31.4305	1.28604	-22.1161	1.73078	-29.6342	1.38403	-30.2331	1.34511
cell 611									-30.7191	1.43214	-30.2328	1.34942	-22.0235	1.76837	-23.0576	1.65705
cell 612									-17.722	1.27415	-29.3833	1.49743	-30.194	1.38181	-30.8427	1.34119
cell 613									-18.2083	0.941222	-17.7304	1.29277	-29.279	1.53361	-29.882	1.4793
cell 614									-9.8851	1.36582	-18.2148	0.954446	-17.7243	1.29154	-17.7175	1.27804
cell 615									-19.5676	1.16509	-9.87907	1.38126	-18.2128	0.954836	-18.2202	0.945261
cell 616									-16.3653	1.08259	-19.5734	1.18107	-9.88522	1.38431	-9.91259	1.37161
cell 617									13.5247	1.21224	-16.3663	1.09551	-19.5754	1.18194	-19.5934	1.17076
cell 618									10.2237	1.13479	13.5372	1.22645	-16.3715	1.0991	-16.4043	1.08596
cell 619									14.8043	1.11856	10.2375	1.15113	13.5363	1.22861	13.4854	1.21772
cell 620									9.1814	1.0471	14.8331	1.13807	10.2318	1.1513	10.1761	1.13989
cell 621									21.5373	1.27695	9.19471	1.0622	14.8168	1.1349	14.7602	1.12417
cell 622									18.3731	1.06861	21.5647	1.296	9.19253	1.06195	9.13786	1.05196
cell 623									21.2112	1.27026	18.3982	1.08298	21.5465	1.29566	21.4734	1.2812
cell 624									-31.613	1.16715	21.2414	1.29133	18.3781	1.08417	18.2968	1.07507
cell 625									-4.8899	0.962218	-31.6346	1.17636	21.2207	1.29076	21.1318	1.28124
cell 626									-2.16666	1.29241	-4.88339	0.97773	-31.6367	1.1812	-31.6522	1.17046
cell 627									18.187	1.07567	-2.15536	1.30924	-4.90729	0.976502	-4.9697	0.966695
cell 628									5.74626	1.15173	18.2211	1.09059	-2.17957	1.30994	-2.23993	1.29689
cell 629									5.55942	1.05374	5.75417	1.16725	18.1938	1.09029	18.0966	1.08015
cell 630									-1.32586	1.25788	5.5696	1.06746	5.75064	1.16807	5.69792	1.1568
cell 631									-2.42727	1.1479	-1.32049	1.27642	5.56307	1.0693	5.51717	1.05801
cell 632									-3.04778	1.16593	-2.42229	1.1627	-1.32868	1.27436	-1.38092	1.26329
cell 633									12.923	1.15032	-3.04883	1.18138	-2.44222	1.16479	-2.49366	1.1538
cell 634									-5.90532	1.13349	12.9404	1.16662	-3.05817	1.18338	-3.0975	1.17054
cell 635									8.94324	1.07873	-5.90806	1.149	12.9288	1.16589	12.8909	1.15555
cell 636									-28.2041	1.3937	-27.0942	1.46454	-5.92089	1.15038	-5.96861	1.13732
cell 637									10.4258	1.14765	-41.473	1.15214	8.9474	1.09324	8.91645	1.0835
cell 638									8.39707	1.25334	10.4397	1.16276	-27.0183	1.48346	-27.7798	1.44872
cell 639									9.67986	1.17204	8.40357	1.26962	10.4321	1.16317	10.397	1.15326
cell 640									12.8529	1.14397	9.6884	1.18782	8.3946	1.27035	8.36173	1.25875
cell 641									-42.1521	1.14844	12.8638	1.15934	9.68173	1.18807	9.64818	1.17704
cell 642									-41.7251	1.17156	-41.0219	1.17703	12.8537	1.15952	12.8166	1.14868
cell 643									-38.5274	1.21995	-37.8251	1.22449	-41.5875	1.15287	-41.9088	1.13781
cell 644									-10.4116	1.17022	-10.4072	1.17711	-41.1472	1.17896	-41.4866	1.16453
cell 645									-8.69518	1.21342	-8.69338	1.22949	-37.9477	1.23171	-38.3167	1.23618
cell 646									46.4886	1.14304	45.7449	1.15546	-10.4163	1.18595	-10.4617	1.17538
cell 647									19.263	1.68317	16.6996	1.86946	-8.69548	1.22938	-8.71067	1.21849
cell 648									24.062	1.77189	22.5885	1.94421	45.8565	1.1628	46.1545	1.14207
cell 649									32.4702	1.30575	31.515	1.34583	16.338	1.92298	18.4559	1.76704
cell 650									34.917	1.12101	34.0435	1.14666	22.0549	1.99027	23.1258	1.87422
cell 651									37.1703	1.32591	36.3296	1.34336	31.3095	1.38335	32.0359	1.35864
cell 652									48.3084	1.33147	47.5934	1.35639	33.9474	1.17667	34.5734	1.16332
cell 653									37.2106	1.44611	36.3525	1.47106	36.2865	1.36396	36.865	1.34962
cell 654									40.1334	1.35969	39.3222	1.37613	47.695	1.35686	47.9958	1.34161
cell 655									45.0352	1.29407	44.2744	1.30915	36.321	1.49185	36.8891	1.47212
cell 656									42.8629	1.34444	42.086	1.35863	39.3644	1.38988	39.8269	1.37244
cell 657									47.5963	1.21886	46.9083	1.22964	44.3459	1.31642	44.7127	1.29436
cell 658									-44.5688	1.2085	-43.7528	1.22688	42.1434	1.3669	42.5547	1.34845
cell 659									-40.5145	1.3362	-39.6333	1.35961	47.0877	1.23726	47.2804	1.2161
cell 660									-43.2759	1.18196	-42.4504	1.20249	-43.8735	1.23496	-44.206	1.20962
cell 661									-39.7436	1.22686	-38.8157	1.25071	-39.7342	1.36882	-40.1282	1.34328
cell 662									-20.362	1.80376	-17.65	1.99915	-42.5552	1.20909	-42.9169	1.18471
cell 663									-16.5001	2.08316	-13.53	2.31161	-38.8929	1.26615	-39.3022	1.24701
cell 664									-37.0134	1.36811	49.8221	1.19466	-17.4587	2.03306	-18.4201	1.8533
cell 665									-44.003	1.51993	-36.0269	1.397	-13.1993	2.36194	-14.4631	2.12741
cell 666									43.6893	1.16928	-43.1765	1.5421	49.9103	1.20622	-36.5285	1.39723
cell 667									45.0147	1.30354	42.9773	1.17715	-36.0648	1.42059	-43.6299	1.52793
cell 668									43.4258	1.12054	45.0565	1.32044	-43.2767	1.54963	43.4162	1.15528
cell 669									49.446	1.10103	43.4635	1.13365	43.1773	1.18167	44.9319	1.31124
cell 670									37.8984	1.20487	49.4889	1.11419	45.0344	1.3226	43.3284	1.12832
cell 671									41.2152	1.24316	37.9364	1.22001	43.4378	1.13655	49.3318	1.10806
cell 672									40.9183	1.15339	41.2601	1.25884	49.4577	1.1175	37.8418	1.20995
cell 673									48.0215	1.22854	40.9524	1.17439	37.9192	1.22139	41.1494	1.24849
cell 674									33.4642	1.16047	48.0693	1.24485	41.2366	1.2602	40.864	1.1605
cell 675									-1.57986	0.368257	33.5026	1.17687	40.9415	1.17187	47.9445	1.23519
cell 676									-0.0347028	0.31359	-1.38796	0.240881	48.0476	1.24623	33.4288	1.16652
cell 677									-0.252206	0.187935	-0.177201	0.196351	33.49	1.17798	-1.8334	0.472801
cell 678									34.4119	1.16778	-0.282988	0.132533	-1.32071	0.270786	-0.225649	0.418297
cell 679									-1.75149	0.0828746	34.4438	1.18452	0.0848371	0.218356	-0.723868	0.147632
cell 680									-3.6848	0.520273	-1.59873	0.0522972	-0.108556	0.159344	34.3735	1.17391
cell 681									0.365066	0.184283	-3.01121	0.313542	34.4334	1.18494	-1.85105	0.0210137
cell 682									-5.2788	0.221999	0.403691	0.195535	-1.71473	0.0246296	-3.69923	0.33414
cell 683									-4.37564	0.249566	-3.93229	0.208281	-2.97494	0.26805	0.454927	0.174275
cell 684									28.9028	1.28936	-3.69326	0.188079	0.44344	0.219323	-4.64387	0.196358
cell 685									-1.65084	0.233646	28.9317	1.30602	-3.78874	0.205806	-4.34953	0.339661
cell 686									11.2378	0.855871	-1.38344	0.204952	-3.41158	0.141846	28.8654	1.29568
cell 687									6.07406	0.583071	9.04071	0.803595	28.919	1.30826	-1.44184	0.293215
cell 688									35.3785	1.28072	4.6569	0.416671	-1.49917	0.21824	10.5408	1.01783
cell 689									8.18826	0.235396	34.4424	1.31377	8.27743	0.687585	5.27325	0.573751
cell 690									16.7292	1.93859	6.12898	0.212723	4.67886	0.333094	35.0255	1.31081
cell 691									12.0091	0.977956	14.2703	2.1725	34.4024	1.33753	7.4626	0.221511
cell 692									1.45532	0.097102	9.43224	0.892705	5.82653	0.232614	15.4377	2.00578
cell 693									2.00115	0.151596	1.22338	0.0968361	13.9494	2.21743	10.669	0.938148
cell 694									25.3723	1.18631	1.50885	0.115156	8.95683	0.873791	1.29682	0.0718097
cell 695									20.7939	1.19453	25.391	1.2035	1.436	0.10401	1.24346	0.114234
cell 696									22.3204	1.15837	20.806	1.21193	1.68486	0.132375	25.3107	1.19302
cell 697									16.7817	1.279	22.337	1.16886	25.3738	1.20239	20.7539	1.20059
cell 698									4.50835	0.184723	16.7962	1.29571	20.7991	1.21121	22.2704	1.16202
cell 699									3.7039	0.269151	3.73768	0.142926	22.3244	1.17444	16.7415	1.285
cell 700									29.6071	1.12556	3.10916	0.234631	16.7841	1.29569	3.85379	0.169269
cell 701									20.3189	1.12045	29.6357	1.14128	3.83772	0.130613	3.0923	0.16726
cell 702									18.562	1.21655	20.3354	1.13473	3.26702	0.187319	29.5516	1.13056
cell 703									-45.7568	1.27414	18.579	1.22302	29.618	1.14182	20.2753	1.12566
cell 704									-48.382	1.26071	-45.7883	1.29248	20.3194	1.13654	18.5239	1.22041
cell 705									-44.8096	1.05704	-48.4153	1.28086	18.5715	1.23072	-45.8463	1.2808
cell 706									-41.4672	1.30847	-44.8454	1.06835	-45.8117	1.29282	-48.4649	1.26783
cell 707									-44.5999	1.40409	-41.4943	1.3334	-48.439	1.28047	-44.8943	1.0611
cell 708									-44.7776	1.2624	-44.6316	1.42556	-44.8634	1.07294	-41.5551	1.31645
cell 709									-48.3855	1.15253	-44.8275	1.28607	-41.5185	1.32748	-44.684	1.41219
cell 710									-41.0374	1.24421	-48.4272	1.16191	-44.652	1.42387	-44.8568	1.26972
cell 711									-44.2437	1.13825	-41.057	1.26111	-44.8342	1.28049	-48.4674	1.15969
cell 712									-30.7347	1.05889	-44.2905	1.15889	-48.4431	1.17051	-41.112	1.24949
cell 713									-48.5237	1.26252	-30.7493	1.07308	-41.0878	1.26148	-44.308	1.14263
cell 714									-29.2615	1.12696	-48.5691	1.27957	-44.2964	1.15569	-30.754	1.06456
cell 715									-37.4558	1.01673	-29.2768	1.14281	-30.7503	1.07407	-48.5321	1.26877
cell 716									-27.9393	1.32213	-37.491	1.03297	-48.5628	1.2801	-29.3212	1.13144
cell 717									-26.4535	1.0933	-27.9609	1.34027	-29.289	1.14316	-37.4919	1.02311
cell 718									-17.029	1.03964	-26.4663	1.10861	-37.4862	1.03189	-28.0363	1.32882
cell 719									-22.0341	1.16474	-17.0399	1.05015	-27.9837	1.34025	-26.5398	1.09855
cell 720									-24.9836	1.16422	-22.0419	1.18049	-26.4854	1.10886	-17.0799	1.04534
cell 721									-46.9121	1.23087	-24.9998	1.17968	-17.0303	1.05558	-22.0994	1.17032
cell 722									13.0867	1.12425	-46.9502	1.24646	-22.0541	1.18079	-25.0339	1.16975
cell 723									8.61093	1.39368	13.0998	1.14066	-25.0021	1.18037	-46.8875	1.23678
cell 724									-17.5477	0.859791	8.62794	1.41037	-46.9356	1.24838	13.0276	1.12906
cell 725									-47.8211	1.26993	-17.5677	0.872885	13.0832	1.14023	8.52978	1.39872
cell 726									-46.1095	1.20443	-47.8612	1.28722	8.60823	1.41196	-17.6426	0.864233
cell 727									-48.533	1.09631	-46.1421	1.2158	-17.5831	0.873472	-47.8912	1.27676
cell 728									48.2432	1.3314	-48.5706	1.11255	-47.8783	1.28845	-46.0506	1.21108
cell 729									-25.2146	1.19624	48.2985	1.3499	-46.1155	1.22276	-48.5664	1.10239
cell 730									-33.4407	1.16073	-25.2234	1.21014	-48.5758	1.11356	48.2002	1.33953
cell 731									-26.657	1.33814	-33.4604	1.18058	48.2853	1.35083	-25.2914	1.20361
cell 732									-31.0772	1.12906	-26.6773	1.35634	-25.25	1.21208	-33.5234	1.16832
cell 733									23.2132	1.34891	-31.0918	1.14414	-33.485	1.17886	-26.7557	1.34323
cell 734									-39.7876	0.861057	23.2403	1.37647	-26.6995	1.3562	-31.1486	1.13372
cell 735									-43.8693	1.19219	-39.8168	0.87432	-31.1165	1.14538	23.1733	1.35666
cell 736									1.19635	0.264171	-43.9062	1.2097	23.2252	1.36951	-39.8159	0.864828
cell 737									7.58246	0.697108	0.760422	0.177503	-39.8171	0.874097	-43.9326	1.19866
cell 738									7.94417	0.5575	5.8147	0.449711	-43.9219	1.20966	0.690357	0.267245
cell 739									38.9155	0.947032	5.94908	0.273822	0.964364	0.171484	6.71177	0.565159
cell 740									-15.2372	1.12167	38.9557	0.962032	5.68798	0.463378	7.30325	0.488763
cell 741									28.4498	1.25503	-15.249	1.13776	5.78221	0.262074	38.7859	0.951227
cell 742									2.42112	0.239779	27.225	1.32111	38.922	0.961647	-15.3281	1.12592
cell 743									3.504	0.246314	2.11643	0.216124	-15.2716	1.13694	27.9622	1.29182
cell 744									1.80909	0.230939	2.95447	0.193932	27.1219	1.35809	1.97661	0.189961
cell 745									-45.2345	1.20583	1.46312	0.258912	2.15472	0.186394	2.99385	0.290052
cell 746									-47.691	1.26045	4.64247	0.195891	2.87338	0.211114	1.56444	0.278238
cell 747									-32.2192	1.17732	-44.5598	1.21394	1.69478	0.210431	-44.9387	1.1949
cell 748									-48.5912	1.25784	-46.961	1.27416	4.56923	0.159902	-47.3143	1.26567
cell 749									-48.1322	1.14617	-31.3807	1.21371	-44.6684	1.21768	-31.9181	1.23441
cell 750									-41.4126	1.25823	-47.9356	1.26992	-47.0786	1.28323	-48.2577	1.26033
cell 751									-41.8317	1.22809	-47.4918	1.15666	-31.4355	1.2456	-47.8043	1.14537
cell 752									-32.059	1.27188	-40.6196	1.27061	-48.046	1.27785	-41.0977	1.26118
cell 753									-21.7947	1.60388	-41.0772	1.23781	-47.5864	1.16244	-41.5471	1.22978
cell 754									-15.7573	2.0436	-30.8919	1.32951	-40.7378	1.27736	-31.4179	1.32019
cell 755									-23.4314	1.64439	-19.8182	1.78886	-41.2001	1.24404	-20.5384	1.6781
cell 756									-26.8931	1.51987	-13.1877	2.31226	-30.8349	1.36301	-14.1191	2.1416
cell 757									-17.488	1.9924	-21.3893	1.80737	-19.4286	1.82693	-22.0632	1.69982
cell 758									-8.87983	1.24981	-25.064	1.64334	-12.6817	2.36285	-25.5919	1.58748
cell 759									-12.4985	1.12944	-15.1777	2.22779	-21.1377	1.84235	-16.2059	2.07682
cell 760									-11.0121	0.902828	-6.70242	1.136	-24.8842	1.6891	-8.14387	1.13353
cell 761									-49.0578	1.3292	-9.31381	1.07281	-14.7316	2.25332	-10.4657	1.07376
cell 762									-45.8262	1.36203	-8.27199	0.85671	-6.08384	1.00821	-9.34181	0.811556
cell 763									-47.0283	1.3132	-48.3197	1.34893	-8.78177	0.992964	-48.6887	1.34336
cell 764									-46.9089	1.33697	-45.0474	1.37947	-7.87095	0.811995	-45.4475	1.3685
cell 765									-49.2174	1.39752	-46.2423	1.33333	-48.4283	1.35839	-46.6508	1.32095
cell 766									-45.932	1.22129	-46.1169	1.3548	-45.1601	1.38799	-46.5215	1.34477
cell 767									-47.6609	1.42339	-48.4679	1.41642	-46.3425	1.34027	-48.8707	1.40498
cell 768									-43.7737	1.19229	-45.1336	1.23778	-46.2159	1.36253	-45.5822	1.21921
cell 769									3.34189	0.209124	-46.8966	1.44173	-48.6171	1.42567	-47.3228	1.42604
cell 770									2.95106	0.161963	-42.9497	1.21032	-45.2712	1.24584	-43.4309	1.18656
cell 771									-4.45559	0.387124	2.64851	0.240569	-47.0468	1.45133	2.86802	0.217297
cell 772									-6.72523	0.441399	2.44227	0.1629	-43.0906	1.2144	2.65249	0.168216
cell 773									-5.54264	0.202194	-3.70459	0.208521	2.8137	0.171386	-4.34666	0.352185
cell 774									-5.04496	0.19376	-5.23736	0.323298	2.64327	0.146956	-6.16663	0.413974
cell 775									-6.06848	0.375561	-4.44334	0.0938208	-3.62919	0.229393	-5.18454	0.138902
cell 776									-4.29638	0.51735	-3.98996	0.176833	-5.11272	0.233606	-4.462	0.147973
cell 777									-5.37812	0.47296	-4.33687	0.21327	-4.32165	0.0974999	-5.25355	0.215638
cell 778									-22.4076	1.64413	-3.45941	0.197811	-3.98213	0.151042	-4.20936	0.236256
cell 779									-17.9288	2.01339	-4.04077	0.183916	-4.51518	0.292736	-4.90637	0.288482
cell 780									-26.0877	1.54227	-20.1315	1.84053	-3.42556	0.315671	-21.2002	1.73835
cell 781									-6.1615	0.669439	-15.2655	2.22	-4.14371	0.296773	-16.7481	2.10286
cell 782									-11.6456	0.880938	-24.5139	1.6779	-20.0159	1.86029	-25.3083	1.62814
cell 783									-44.736	1.27911	-4.65394	0.371601	-15.0915	2.27491	-5.53164	0.67001
cell 784									-7.43639	0.435247	-8.72802	0.765787	-24.3642	1.7222	-10.5163	0.924641
cell 785									-7.94805	0.331876	-43.9105	1.29652	-4.70086	0.41927	-44.3393	1.28445
cell 786									-28.6034	1.41611	-5.17043	0.181753	-8.57436	0.779907	-6.03991	0.172219
cell 787									-27.4674	1.29391	-5.40244	0.193871	-44.0138	1.30448	-6.39882	0.169703
cell 788									-35.4603	1.26527	-27.4859	1.53917	-5.33654	0.217311	-28.1565	1.50084
cell 789									-45.6686	1.37334	-25.8495	1.42556	-5.27591	0.181004	-26.6134	1.38352
cell 790									19.6548	1.16974	-34.3826	1.30614	-27.4839	1.58011	-34.8794	1.30341
cell 791									-20.1872	1.75946	-44.9375	1.38601	-25.7338	1.47147	-45.3339	1.37251
cell 792									-11.0836	0.985058	19.6915	1.18509	-34.3976	1.33707	19.5584	1.17386
cell 793									-8.98804	0.47737	-18.016	1.95827	-45.0556	1.39318	-19.386	1.8575
cell 794									38.2287	1.64485	-8.49661	0.909463	19.6607	1.18556	-10.0569	1.03963
cell 795									48.9872	1.04363	-6.51372	0.265302	-17.6688	1.96979	-7.51484	0.474321
cell 796									45.8879	1.12505	14.7008	2.10863	-8.01379	0.768575	15.5357	1.93947
cell 797									45.3936	1.25574	37.4462	1.66472	-6.21483	0.194441	37.9695	1.67581
cell 798									49.3559	1.36628	48.2663	1.04827	13.8519	2.13723	48.6758	1.04959
cell 799									48.109	1.17582	45.1489	1.13557	37.4159	1.68299	45.582	1.12508
cell 800									41.0689	1.31293	44.6381	1.27056	48.3914	1.06452	45.0704	1.25321
cell 801									35.4944	1.2233	48.6448	1.3824	45.2308	1.14712	49.0181	1.37362
cell 802									43.7651	1.34177	47.3855	1.19038	44.7156	1.2778	47.7714	1.17922
cell 803									45.4898	1.36864	40.282	1.32742	48.7379	1.39137	40.7772	1.32097
cell 804									48.5004	1.09652	34.6027	1.25164	47.4795	1.1998	35.1473	1.25686
cell 805									46.4882	1.35867	49.5261	1.30171	40.3153	1.33746	49.8704	1.29671
cell 806									44.0021	1.14804	43.0373	1.35143	34.5559	1.28074	43.4813	1.33307
cell 807									44.5147	1.11319	44.7654	1.3797	49.6984	1.31166	45.183	1.36324
cell 808									-0.45182	0.184468	47.8049	1.10825	43.2251	1.35738	48.1724	1.0983
cell 809									10.8947	0.920349	49.4011	1.28298	44.9343	1.38738	49.7701	1.28001
cell 810									4.30941	0.495051	45.7533	1.37312	47.9691	1.11608	46.1642	1.36058
cell 811									19.1041	1.65536	43.2452	1.15963	49.5082	1.29236	43.7021	1.14413
cell 812									12.4002	0.819498	43.7681	1.12431	45.8251	1.38178	44.218	1.10783
cell 813									13.4852	1.06365	-0.51613	0.148834	43.2921	1.167	-0.665644	0.192555
cell 814									3.89219	0.25395	8.63851	0.893294	43.8116	1.13167	10.163	1.01874
cell 815									5.18576	0.307596	3.22791	0.265467	-0.323104	0.173106	3.51057	0.550855
cell 816									27.6936	1.19222	16.8372	1.8505	8.01369	0.788032	17.9823	1.72201
cell 817									24.4786	1.17872	9.85598	0.746803	3.34866	0.191562	11.2044	0.763671
cell 818									28.3918	1.21671	10.7517	1.05018	16.4595	1.89783	11.9737	1.02678
cell 819									-49.819	1.11519	3.14191	0.213773	9.21658	0.72811	3.24762	0.197198
cell 820									-39.6433	0.826149	4.32847	0.242988	10.3984	1.08089	4.35075	0.313816
cell 821									-37.3812	1.21538	27.7288	1.2084	3.29435	0.18644	27.6424	1.19712
cell 822									23.6309	1.20122	24.5114	1.19551	4.29751	0.210011	24.4273	1.18309
cell 823									-44.0961	1.13096	28.4274	1.23413	27.7145	1.20945	28.3466	1.22311
cell 824									-47.4706	1.18476	-49.8541	1.13228	24.4959	1.19585	-49.9	1.12093
cell 825									-47.4959	0.954636	-39.6719	0.840221	28.4152	1.23477	-39.7185	0.829619
cell 826									-33.9232	1.12192	-37.4025	1.23857	-49.8767	1.13244	-37.4642	1.22144
cell 827									-33.1024	1.2814	23.662	1.21756	-39.6903	0.839634	23.577	1.20635
cell 828									-16.9431	0.931989	-44.1385	1.14677	-37.4283	1.23351	-44.1454	1.13784
cell 829									-20.7319	1.17994	-47.5071	1.2005	23.6455	1.21795	-47.5196	1.1905
cell 830									11.2113	1.09031	-47.552	0.963243	-44.1441	1.14653	-47.5583	0.958967
cell 831									-31.9877	1.27989	-33.9507	1.13663	-47.5223	1.20283	-33.954	1.12783
cell 832									-41.461	1.26067	-33.1252	1.29831	-47.5542	0.97022	-33.1944	1.28701
cell 833									-38.2479	1.14268	-16.9493	0.945829	-33.9488	1.13794	-17.0026	0.93404
cell 834									-36.4904	1.26333	-20.7448	1.19714	-33.1477	1.29959	-20.7853	1.18363
cell 835									24.4321	0.931242	11.2333	1.10342	-16.9499	0.946944	11.1282	1.09416
cell 836									-43.1558	0.99578	-32.0018	1.29728	-20.7462	1.19594	-32.0694	1.28606
cell 837									17.5394	0.937512	-41.4827	1.28474	11.2113	1.10543	-41.5547	1.26738
cell 838									10.7095	0.554107	-38.2659	1.15443	-32.0262	1.29868	-38.3368	1.14737
cell 839									6.29702	0.546239	-36.5138	1.28168	-41.5095	1.27838	-36.5858	1.26864
cell 840									18.6204	1.38867	24.4684	0.94356	-38.2948	1.16098	24.3988	0.935644
cell 841									23.5032	1.62294	-43.1839	1.01139	-36.5363	1.28174	-43.2139	1.00152
cell 842									2.52195	0.141339	17.5629	0.951918	24.4473	0.945031	17.4508	0.940853
cell 843									-48.6869	1.07349	7.81092	0.350468	-43.1999	1.01162	9.72147	0.510929
cell 844									-29.2009	1.07725	5.00095	0.324375	17.5424	0.95254	5.77807	0.482044
cell 845									-20.2261	1.59968	18.6429	1.3966	7.65824	0.360694	18.5823	1.39356
cell 846									-24.5905	1.72998	21.829	1.78013	4.89616	0.395023	22.7451	1.70234
cell 847									-23.1125	1.58727	2.10125	0.110614	18.635	1.40466	2.30861	0.140793
cell 848									-17.8174	1.89669	-47.96	1.08653	21.5596	1.82599	-48.2996	1.08087
cell 849									-14.5295	0.784602	-27.9233	1.151	2.26461	0.105913	-28.4786	1.12749
cell 850									48.3911	1.31318	-18.1144	1.826	-48.0755	1.09952	-18.93	1.6942
cell 851									45.6723	1.3491	-22.9449	1.8913	-27.7964	1.19066	-23.8044	1.81438
cell 852									46.0233	1.45616	-21.2478	1.77224	-17.7529	1.85783	-22.1673	1.67868
cell 853									-49.6359	1.07452	-15.434	2.1333	-22.7821	1.91013	-16.6224	1.99476
cell 854									42.9005	1.30448	-11.5324	0.79088	-20.9242	1.79604	-12.5412	0.659957
cell 855									41.7236	1.24402	48.4326	1.32458	-14.9424	2.15702	48.2713	1.31415
cell 856									43.6782	1.1816	45.7194	1.36767	-10.8953	0.771045	45.5763	1.35917
cell 857									48.9345	1.25983	46.0621	1.47658	48.4046	1.32905	45.8955	1.4682
cell 858									49.9798	1.16539	-49.6832	1.09077	45.6917	1.36982	-49.6636	1.08002
cell 859									46.5523	1.3	42.95	1.31864	46.0299	1.47636	42.8021	1.30411
cell 860									40.169	1.25485	41.7647	1.25899	-49.684	1.09033	41.6294	1.25021
cell 861									47.1687	1.40254	43.7145	1.20671	42.9148	1.32012	43.5979	1.18837
cell 862									44.6865	1.34569	48.9934	1.2856	41.7437	1.26206	48.8502	1.26836
cell 863									31.9683	1.36058	46.6019	1.30968	43.7043	1.19982	49.9095	1.17158
cell 864									31.8525	1.44827	39.348	1.27305	48.9571	1.27913	46.4811	1.30623
cell 865									21.5382	1.63901	46.4483	1.41434	46.5804	1.31771	39.8648	1.25962
cell 866									22.551	1.54925	43.9259	1.36008	39.4456	1.28026	46.8566	1.40237
cell 867									16.3697	1.91512	46.8609	1.27862	46.5957	1.42459	44.37	1.34366
cell 868									22.684	1.72512	30.9601	1.40567	44.0383	1.36472	31.6221	1.39238
cell 869									21.2804	1.7252	30.7993	1.50956	46.9882	1.28863	31.3969	1.48847
cell 870									48.7807	1.33088	19.3189	1.80156	31.0196	1.44859	20.8534	1.71815
cell 871									-28.1851	1.39302	20.7691	1.72261	30.6665	1.54827	21.9402	1.63019
cell 872									-32.8895	1.25183	13.8247	2.14796	18.9903	1.85157	15.5821	2.0127
cell 873									-38.6434	1.41026	20.9494	1.88811	20.5716	1.77099	22.0299	1.81043
cell 874									45.0613	1.47264	19.0688	1.8945	13.3658	2.21472	20.5109	1.80712
cell 875									42.287	1.38226	48.1384	1.34329	20.8747	1.92879	48.4911	1.33035
cell 876									47.7626	1.31101	-26.5273	1.45883	18.8392	1.93653	-27.2109	1.43958
cell 877									42.5331	1.2061	-31.6023	1.30306	48.3233	1.35089	-32.1488	1.30319
cell 878									16.9943	2.07998	-37.657	1.44075	-26.4293	1.49037	-38.14	1.43737
cell 879									5.1977	0.284187	44.3074	1.49301	-31.5794	1.33866	44.7511	1.47519
cell 880									4.57228	0.136744	41.5049	1.39507	-37.7195	1.4617	42.017	1.38
cell 881									-49.6736	1.19266	47.0357	1.32625	44.3907	1.49672	47.4269	1.31457
cell 882									-38.0965	0.837411	41.7827	1.21596	41.6583	1.40058	42.2555	1.20735
cell 883									-41.2028	1.26636	14.7068	2.2942	47.1213	1.3348	16.1162	2.16787
cell 884									-46.3782	1.08959	4.29235	0.272889	41.8165	1.22348	4.40602	0.195005
cell 885									-46.2137	0.894285	3.89079	0.110392	14.2394	2.34642	3.86739	0.111767
cell 886									36.5428	1.19577	-49.7082	1.21129	4.18307	0.205138	-49.7526	1.19902
cell 887									-33.4233	1.06128	-38.1313	0.850258	3.95362	0.0768672	-38.1678	0.840607
cell 888									-39.653	1.2768	-41.237	1.28078	-49.7299	1.21042	-41.2887	1.27382
cell 889									32.6258	1.3088	-46.4215	1.10588	-38.1389	0.850826	-46.4141	1.09403
cell 890									13.7852	1.2865	-46.2989	0.909962	-41.2551	1.28638	-46.2837	0.899977
cell 891									36.266	1.35619	35.7779	1.20645	-46.4221	1.10596	36.3025	1.21788
cell 892									-29.4386	1.21997	-33.4493	1.07644	-46.2742	0.908621	-33.4372	1.06475
cell 893									-31.3671	1.36394	-39.6815	1.28986	35.9692	1.23325	-39.7438	1.28175
cell 894									21.0672	1.74536	31.7405	1.34645	-33.4479	1.07561	32.3113	1.34038
cell 895									-45.8702	0.986039	13.8053	1.30558	-39.7025	1.29566	13.703	1.29314
cell 896									-16.2561	2.14879	35.4503	1.37663	31.8471	1.38915	35.991	1.37444
cell 897									-24.3704	1.67467	-29.4497	1.23882	13.7843	1.30448	-29.5207	1.22509
cell 898									-2.7104	0.264927	-31.3859	1.38226	35.6176	1.40607	-31.4614	1.36985
cell 899									-36.4763	1.39789	18.931	1.90911	-29.4787	1.23807	20.0027	1.80776
cell 900									49.3037	1.27294	-45.1076	1.00149	-31.4068	1.38276	-45.4849	0.985
cell 901									40.4375	1.26515	-13.7327	2.39373	18.623	1.95067	-15.1537	2.24129
cell 902									44.8611	1.29255	-22.7099	1.83887	-45.2182	1.00627	-23.5246	1.75988
cell 903									-49.4841	1.20199	-2.3465	0.212783	-13.1243	2.42528	-2.9742	0.198785
cell 904									-37.2616	1.15782	-35.3896	1.43983	-22.438	1.87163	-35.9057	1.44017
cell 905									-30.0149	1.16508	48.6001	1.2884	-2.24763	0.203659	48.986	1.28075
cell 906									-34.6389	1.16884	39.6535	1.2786	-35.4385	1.46727	40.1589	1.27406
cell 907									17.2353	1.82239	44.1467	1.30277	48.7025	1.29716	44.5932	1.28952
cell 908									-11.0473	1.14976	-49.5507	1.22081	39.667	1.29033	-49.5558	1.20828
cell 909									-28.8558	1.22598	-37.2937	1.17358	44.2013	1.30734	-37.3532	1.16431
cell 910									-3.42903	0.18259	-30.0386	1.18176	-49.5479	1.21939	-30.1157	1.1708
cell 911									1.97938	0.25235	-34.6553	1.18577	-37.3086	1.17488	-34.7234	1.17433
cell 912									-1.03438	0.204834	14.809	2.03682	-30.0607	1.18233	16.0102	1.90451
cell 913									-39.6034	1.30959	-8.45632	1.04725	-34.6789	1.18647	-9.90038	1.08782
cell 914									-32.8601	1.41801	-27.5418	1.30535	14.411	2.09639	-28.1977	1.2767
cell 915									-2.13046	0.324208	1.51246	0.181831	-7.53674	0.957601	1.59498	0.137485
cell 916									-34.5585	1.27765	0.112703	0.201229	-27.4134	1.33379	0.251509	0.19494
cell 917									-31.5062	1.02365	-1.05588	0.179617	1.65834	0.173853	-1.19779	0.288583
cell 918									-2.57984	0.31297	-38.6765	1.33562	0.224449	0.174996	-39.1597	1.33223
cell 919									-1.3529	0.315363	-31.5617	1.47428	-0.885471	0.17277	-32.0639	1.46641
cell 920									17.5675	1.8975	-1.96546	0.220606	-38.7627	1.35249	-2.46444	0.352688
cell 921									-13.2009	0.901248	-34.5879	1.29506	-31.5245	1.50917	-34.6579	1.28292
cell 922									-12.6194	0.912093	-31.536	1.03829	-1.84768	0.314628	-31.6079	1.02717
cell 923									-10.3823	0.928639	-1.92732	0.187142	-34.6074	1.29553	-2.75671	0.242454
cell 924									-32.122	1.22454	-1.03866	0.180283	-31.5574	1.03886	-1.72699	0.293877
cell 925									24.186	1.58819	15.2859	2.11607	-2.02956	0.234285	16.4568	1.98123
cell 926									-17.8849	1.89421	-10.5507	0.877715	-1.07399	0.23946	-12.0046	0.913338
cell 927									-8.31872	0.616395	-9.88688	0.835221	14.841	2.16789	-11.447	0.927247
cell 928									-2.98919	0.237121	-7.82506	0.806456	-9.91122	0.885675	-9.34746	0.889354
cell 929									-2.8716	0.145955	-30.753	1.28275	-9.1556	0.823438	-31.293	1.27872
cell 930									1.98648	0.239502	22.6663	1.739	-6.97068	0.774872	23.5466	1.66538
cell 931									1.36975	0.255993	-15.4173	2.12843	-30.7151	1.32091	-16.7361	1.99183
cell 932									1.17213	0.22041	-6.13121	0.472603	22.4708	1.78371	-7.38593	0.54044
cell 933									-4.30175	0.253921	-2.466	0.176636	-14.9245	2.15135	-3.00661	0.247554
cell 934									-3.08034	0.246325	-2.53647	0.0913934	-5.38024	0.31297	-3.15066	0.102374
cell 935									-3.99388	0.185904	1.6885	0.255725	-2.44828	0.202438	1.618	0.233152
cell 936									-3.17903	0.212663	-2.93812	0.198449	-2.44858	0.113691	1.15305	0.157951
cell 937									-3.78704	0.460166	0.970053	0.162869	1.92764	0.189771	0.891809	0.163132
cell 938									-3.78163	0.296399	-3.43113	0.203206	1.42912	0.246256	-4.07019	0.177142
cell 939									-7.61845	0.93591	-2.61479	0.24495	1.20284	0.205836	-3.06874	0.208768
cell 940									-10.991	1.08357	-3.27208	0.113043	-3.3238	0.192658	-3.86244	0.164321
cell 941									35.6414	1.1011	-2.60126	0.140761	-2.58603	0.210901	-3.11708	0.156825
cell 942									-3.95585	0.296339	-2.91893	0.24252	-3.20566	0.0744218	-3.54394	0.297435
cell 943									32.2002	1.123	-3.21382	0.186837	-2.49342	0.124565	-3.86938	0.27467
cell 944									-29.9477	1.20248	-5.34244	0.660861	-2.89507	0.305943	-6.30145	0.72995
cell 945									-28.7551	1.32876	-7.84686	0.957411	-3.14109	0.241025	-8.86692	0.814581
cell 946									35.5134	1.19993	35.6814	1.11726	-5.19762	0.601683	35.5614	1.10759
cell 947									-49.5952	1.47321	-2.99515	0.191314	-7.70522	0.917595	-3.55838	0.2572
cell 948									39.4738	1.25428	-49.9044	1.33478	35.6628	1.11599	32.1186	1.13031
cell 949									-0.269755	0.259999	32.2408	1.13541	-2.80328	0.222712	-29.3605	1.24971
cell 950									-1.7319	0.265709	-28.7036	1.27349	32.2188	1.1397	-28.128	1.38062
cell 951									-0.903298	0.132313	-27.4341	1.40771	-28.6134	1.30177	35.4404	1.20604
cell 952									-0.489278	0.267684	35.5524	1.21671	-27.326	1.4312	-17.0108	2.10341
cell 953									35.0008	1.07582	-15.7745	2.26655	35.5348	1.21643	-49.2782	1.48007
cell 954									0.497553	0.227352	-48.8792	1.49145	-15.2645	2.28618	39.4084	1.2602
cell 955									16.4245	2.08882	39.5184	1.27001	-49.042	1.50116	-0.346054	0.221404
cell 956									18.0968	1.75418	-0.227767	0.203422	39.5016	1.27141	-1.48026	0.154868
cell 957									10.1424	1.12909	-1.46263	0.233033	-0.222223	0.20642	-0.783525	0.0640144
cell 958									6.40134	0.84114	-0.805368	0.123827	-1.45456	0.196258	-0.387242	0.179433
cell 959									8.65644	1.02002	-0.377283	0.221293	-0.792439	0.119072	34.935	1.08104
cell 960									31.66	1.30467	35.0395	1.08712	-0.390721	0.273078	0.423514	0.214614
cell 961									37.7423	1.42804	0.504481	0.188734	35.0133	1.09438	15.5378	2.16772
cell 962									33.8587	1.09557	14.2171	2.32248	0.555268	0.186034	17.0355	1.83349
cell 963									27.7729	1.55738	15.8784	1.99032	13.6997	2.35507	8.9232	1.12158
cell 964									20.6298	1.70895	7.65538	1.03055	15.3808	2.02336	5.38707	0.7635
cell 965									25.3565	1.80089	4.65175	0.682784	7.33822	0.898995	7.21573	0.914769
cell 966									6.13388	0.380375	6.23289	0.840778	4.64808	0.608537	31.2264	1.34391
cell 967									6.34222	0.229686	30.5403	1.35778	6.16521	0.774274	37.4399	1.44812
cell 968									8.11317	0.453683	36.857	1.45334	30.4176	1.38927	33.4937	1.13289
cell 969									5.00992	0.305462	32.8665	1.13455	36.8719	1.46969	27.2031	1.62446
cell 970									42.9916	1.257	26.4212	1.68057	32.7895	1.16467	19.5917	1.77273
cell 971									4.98789	0.505601	18.4604	1.89105	26.2626	1.72264	24.637	1.8766
cell 972									5.13232	0.328902	23.7879	1.95631	18.0067	1.92845	5.39039	0.488219
cell 973									5.47727	0.401367	4.79296	0.229537	23.5097	1.99585	5.59854	0.184314
cell 974									7.47628	0.917766	5.00035	0.173027	4.58372	0.2195	7.32614	0.465609
cell 975									3.95031	0.227852	6.13728	0.256411	4.74752	0.157384	4.16103	0.287826
cell 976									4.1278	0.30817	4.17987	0.175343	5.83097	0.238332	42.9226	1.26336
cell 977									2.98708	0.31789	43.0411	1.27222	4.09045	0.146878	4.3343	0.511054
cell 978									6.93864	0.239194	4.05821	0.268745	43.0208	1.27509	4.02628	0.194041
cell 979									10.7384	1.06424	3.6918	0.249835	3.8852	0.228946	4.3186	0.182871
cell 980									2.50167	0.253542	4.02983	0.231442	3.6782	0.214844	5.93717	0.736234
cell 981									3.67137	0.237253	5.33823	0.645047	3.98636	0.233879	3.10477	0.265142
cell 982									1.26139	0.249656	2.89094	0.190178	5.26408	0.666037	3.1892	0.235777
cell 983									2.5103	0.249428	3.03688	0.229251	2.9081	0.184759	2.2342	0.15707
cell 984									1.2825	0.173345	2.21368	0.232818	3.06512	0.215272	5.39278	0.209881
cell 985									2.29617	0.193301	5.01058	0.179969	2.29722	0.212194	9.15731	0.982765
cell 986									4.36778	0.28412	8.04382	1.00942	4.89424	0.179989	1.93851	0.241484
cell 987									4.99437	0.188095	2.09914	0.212267	7.82049	1.00338	3.06148	0.230089
cell 988									3.0889	0.24358	3.05569	0.183808	2.30513	0.222323	0.960651	0.193643
cell 989									5.76328	0.247212	1.05724	0.225339	3.20733	0.189867	2.09293	0.270219
cell 990									4.59018	0.255337	2.13271	0.251696	1.19173	0.26531	0.759858	0.121591
cell 991									-0.0914856	0.240823	1.03846	0.170549	2.33837	0.225276	1.48935	0.198104
cell 992									3.63039	0.260594	1.82244	0.184462	1.08342	0.183716	3.62804	0.313852
cell 993									-1.09872	0.204789	3.53399	0.192356	1.99432	0.192711	4.27157	0.147308
cell 994									-2.08628	0.287579	4.0633	0.14879	3.6796	0.232743	2.35366	0.288866
cell 995									-1.50905	0.149138	2.56295	0.22482	4.11191	0.153178	4.99404	0.265336
cell 996									-2.10586	0.281002	4.56445	0.190954	2.73804	0.246148	3.72252	0.231694
cell 997									-0.680327	0.241267	3.30977	0.218285	4.6202	0.201631	-0.512771	0.158612
cell 998									-1.32697	0.146814	-0.305265	0.191262	3.38561	0.230803	2.89041	0.249481
cell 999									-0.415957	0.187851	2.64663	0.220116	-0.21587	0.161488	-1.16501	0.150529
cell 1000									3.75941	0.270824	-1.16661	0.212656	2.7233	0.217924	-2.05593	0.250161
cell 1001									0.780807	0.23513	-1.9351	0.174674	-1.1283	0.208023	-1.42004	0.195884
cell 1002									1.58389	0.291462	-1.40201	0.158861	-1.94403	0.224668	-1.97999	0.38636
cell 1003									27.6245	1.3834	-1.94439	0.200884	-1.36317	0.164568	-0.564198	0.319217
cell 1004									27.6452	1.25692	-0.698026	0.246247	-1.91939	0.21737	-1.21253	0.146926
cell 1005									26.9725	1.44168	-1.35794	0.140928	-0.615983	0.22499	-0.450458	0.136922
cell 1006									32.1615	1.5145	-0.506486	0.202463	-1.26953	0.147705	3.16987	0.209457
cell 1007									24.3679	1.42666	3.11034	0.225045	-0.429982	0.202996	0.319694	0.195094
cell 1008									21.0889	1.75809	0.406695	0.164754	3.11122	0.158503	1.16137	0.259318
cell 1009									5.64287	0.428753	1.11513	0.191656	0.401453	0.228658	27.073	1.43319
cell 1010									11.9994	0.442599	26.368	1.45253	1.17723	0.264815	27.0362	1.30417
cell 1011									14.6796	0.81488	26.3431	1.32923	25.973	1.49054	26.2524	1.4914
cell 1012									19.912	1.83509	25.6476	1.51043	25.8936	1.37172	31.7193	1.55883
cell 1013									0.458641	0.275729	31.1562	1.56473	25.2012	1.54461	23.6906	1.5101
cell 1014									-28.0972	1.1149	22.8594	1.58093	30.9473	1.60613	20.1803	1.84277
cell 1015									19.1208	1.85222	19.1838	1.94011	22.2974	1.63454	4.9307	0.630447
cell 1016									9.80837	0.650242	4.68551	0.303951	18.4999	1.98103	11.2804	0.470839
cell 1017									6.95101	0.475093	9.6107	0.386642	4.67844	0.224436	13.9172	0.858422
cell 1018									5.80959	0.693702	12.2366	0.862448	8.70266	0.290776	19.0999	1.90431
cell 1019									-8.39894	0.747655	17.9249	2.02003	11.1489	0.771945	0.199176	0.242482
cell 1020									-6.04841	0.286113	0.173228	0.225518	17.1425	2.06597	-28.1268	1.12241
cell 1021									-20.0585	1.15291	-28.1102	1.13775	0.151037	0.159455	17.8466	1.93414
cell 1022									-6.6441	0.477594	16.8969	2.04618	-28.1125	1.13364	8.41042	0.498305
cell 1023									-8.56442	0.251023	7.43198	0.468961	16.1738	2.08258	5.91726	0.328554
cell 1024									-3.86333	0.200404	5.491	0.21682	6.9385	0.493082	4.74539	0.525521
cell 1025									-2.98077	0.229747	4.60366	0.455882	5.09846	0.193083	-7.29138	0.700481
cell 1026									-23.301	1.17097	-6.36593	0.52343	4.37327	0.294877	-5.23316	0.243876
cell 1027									-5.42442	0.486364	-4.75434	0.247724	-6.11309	0.433543	-20.1014	1.15866
cell 1028									-3.83755	0.226824	-20.0597	1.16886	-4.67637	0.219352	-5.94442	0.465524
cell 1029									-2.53187	0.253437	-5.29301	0.276122	-20.072	1.16859	-7.66804	0.211609
cell 1030									-40.3323	1.28247	-6.45045	0.187352	-5.12892	0.226733	-3.67674	0.180495
cell 1031									-43.5807	1.34192	-3.11883	0.170311	-6.15794	0.197273	-2.9232	0.180156
cell 1032									-44.3134	1.26509	-2.30998	0.233653	-3.0988	0.149765	-23.3568	1.17584
cell 1033									-41.3546	1.157	-23.3048	1.18739	-2.31343	0.209483	-4.68296	0.247708
cell 1034									-3.36076	0.204658	-4.20744	0.207163	-23.3188	1.18817	-3.8886	0.157065
cell 1035									-41.3227	1.08315	-3.23172	0.199542	-4.16687	0.197313	-2.81731	0.203151
cell 1036									-37.1263	1.26596	-2.01144	0.231341	-3.21165	0.169291	-44.2796	1.26749
cell 1037									-32.0048	1.06213	-44.3454	1.27961	-2.07875	0.208601	-43.5976	1.35254
cell 1038									-39.7952	1.13955	-43.6215	1.36001	-44.333	1.28198	-41.4184	1.16456
cell 1039									-33.0516	1.19784	-41.3944	1.17042	-43.6189	1.35961	-41.3661	1.08889
cell 1040									-30.381	1.05567	-41.365	1.10045	-41.4039	1.17432	-3.4092	0.150357
cell 1041									-36.5032	1.15853	-2.66739	0.187656	-41.3709	1.09942	-37.1871	1.27191
cell 1042									-33.7425	1.12353	-37.1593	1.28237	-2.80543	0.19826	-35.8735	1.13572
cell 1043									-23.0622	0.895362	-35.858	1.14623	-37.1677	1.28356	-32.0519	1.06768
cell 1044											-32.0275	1.07721	-35.8617	1.14567	-39.8308	1.14531
cell 1045											-39.833	1.15598	-32.0333	1.0778	-33.1287	1.20354
cell 1046											-33.0711	1.21395	-39.8353	1.15682	-30.4544	1.06022
cell 1047											-30.3984	1.07087	-33.0904	1.21498	-36.5811	1.16416
cell 1048											-36.5208	1.17667	-30.4143	1.0712	-33.8267	1.12932
cell 1049											-33.7577	1.13807	-36.5452	1.17542	-23.105	0.899591
cell 1050											-23.0671	0.90992	-33.7844	1.13944
cell 1051													-23.0794	0.909906

## Sheet: Figure 7g
	Invagination Depth In silico								Invagination Depth In vivo
	Time step	Contractility (%)								Cup stage	Maximal depth
		4	8	16	32				Embryo1	3.79752	32.1524
	0	0	0	0	0				Embryo2	4.7069	31.6453
	1	9.98e-05	0.001908	0.00950748	0.0485968				Embryo3	4.00141	34.4736
	2	0.00181353	0.0174599	0.0620118	0.284323				Embryo4	3.77193	36.1197
	3	0.00644212	0.0223013	0.0772544	0.981674				Embryo5	6.98573	33.0056
	4	0.00681959	0.0232593	0.310649	2.27282
	5	0.0125764	0.0241673	0.759802	3.60134				mean	4.6527	33.4793
	6	0.0124922	0.0527252	0.90078	4.41593				std	0.954894	1.45387
	7	0.0254041	0.0934853	1.87003	4.50914
	8	0.0272682	0.133746	2.73871	5.10373
	9	0.0269929	0.406991	2.96633	5.14339
	10	-0.0455222	0.851771	3.74799	5.18449
	11	-0.0457169	0.882103	3.77305	5.27341
	12	-0.0348218	1.47103	3.84867	5.29392
	13	0.109436	1.49708	4.23667	5.40669
	14	0.113477	2.07158	4.28768	5.41006
	15	0.251585	2.09297	4.31535	5.45971
	16	0.252802	2.53767	4.57652	5.465
	17	0.505768	2.62868	4.59736	5.4877
	18	0.505595	2.96679	4.60021	5.48779
	19	0.507644	3.94927	4.6262	5.52737
	20	0.940688	3.9442	5.16544	5.52738
	21	0.943206	3.94416	5.16545	5.55185
	22	0.980012	3.9513	5.18254	5.55193
	23	0.987576	3.96212	5.18271	5.56865
	24	1.53039	4.15669	5.20613	5.56865
	25	1.53997	4.15652	5.20633	5.56884
	26	1.6356	4.15678	5.23005	5.56383
	27	1.89538	4.27088	5.23022	5.56399
	28	1.9007	4.28994	5.24953	5.58247
	29	1.90098	4.29014	5.24944	5.58238
	30	2.4641	4.49892	5.24954	5.58253
	31	2.4652	4.4989	5.40731	5.5825
	32	2.46524	4.51588	5.40743	5.58262
	33	2.55715	4.51596	5.41311	5.62823
	34	2.55715	4.5159	5.41304	5.62817
	35	2.55702	4.60255	5.42178	5.62831
	36	3.36966	4.60265	5.42177	5.63767
	37	3.37314	4.61669	5.42182	5.63771
	38	3.37296	4.61654	5.44286	5.64355
	39	3.37319	4.6359	5.44295	5.64366
	40	3.51165	4.63599	5.44288	5.64357
	41	3.51152	4.63588	5.44283	5.68749
	42	3.90173	4.76576	5.4481	5.71652
	43	3.90172	4.76579	5.44809	5.71654
	44	3.91155	5.45494	5.44819	5.72291
	45	3.91175	5.45514	5.4533	5.72286
	46	3.91187	5.4553	5.4533	5.74525
	47	3.94434	5.47087	5.45322	5.74515
	48	3.94431	5.47096	5.45308	5.74779
	49	3.95328	5.47086	5.45309	5.74781
	50	3.95323	5.50904	5.45322	5.74794
	51	4.21775	5.50898	5.47533	5.74802
	52	4.21783	5.50913	5.47548	5.74815
	53	4.21778	5.53513	5.47546	5.74815
	54	4.23347	5.53509	5.48797	5.74808
	55	4.23344	5.53512	5.48814	5.74821
	56	4.23339	5.53511	5.48809	5.74822
	57	4.26765	5.53516	5.49536	5.74814
	58	4.26776	5.54921	5.49543	5.74823
	59	4.26776	5.54924	5.49541	5.74822
	60	4.31195	5.67139	5.49541	5.74819
	61	4.31196	5.67134	5.49553	5.74831
	62	4.31205	5.67139	5.49988	5.76848
	63	4.3658	5.67138	5.49985	5.76843
	64	4.3659	5.69257	5.50011	5.7687
	65	4.36599	5.6926	5.50019	5.76872
	66	4.3661	5.69266	5.50022	5.77833
	67	4.88421	5.69272	5.50031	5.7784
	68	4.88431	5.71092	5.50584	5.77848
	69	4.88463	5.71116	5.50598	5.77862
	70	4.88457	5.71111	5.50613	5.77872
	71	4.88456	5.7111	5.51401	5.77868
	72	4.89929	5.71114	5.51399	5.77865
	73	4.89944	5.71129	5.51405	5.77874
	74	4.89953	5.72178	5.51411	5.77879
	75	4.89961	5.72187	5.51422	5.77888
	76	4.89955	5.72184	5.51439	5.77903
	77	4.93022	5.72174	5.51443	5.7791
	78	4.93009	5.72163	5.51436	5.77909
	79	4.93041	5.72195	5.51444	5.77915
	80	4.93041	5.72196	5.51442	5.77912
	81	4.93051	5.73345	5.5145	5.77921
	82	4.97105	5.73352	5.51457	5.77923
	83	4.97116	5.73363	5.51459	5.7793
	84	4.97135	5.73381	5.5145	5.77924
	85	4.97133	5.73383	5.51433	5.77907
	86	4.97126	5.74547	5.5144	5.77917
	87	4.9892	5.74549	5.51445	5.77926
	88	4.98919	5.74552	5.51438	5.77923
	89	4.98924	5.74559	5.51436	5.77922
	90	4.98939	5.74568	5.51447	5.77929
	91	4.98951	5.74578	5.51442	5.77921
	92	4.98955	5.75319	5.51446	5.77923
	93	4.98944	5.7531	5.5146	5.77935
	94	6.60806	5.75307	5.51457	5.77936
	95	6.60798	5.75735	5.51452	5.77933
	96	6.60794	5.7573	5.51452	5.77937
	97	6.60794	5.75738	5.5146	5.77941
	98	6.60796	5.75745	5.51469	5.77951
	99	6.63962	5.75744	5.51461	5.77942

## Sheet: Figure 8c
									In silico
	In vivo								Apico-basal traction
	embryo1		embryo2		embryo3				10		20		30		40
	Distance from ventral midline	Normalised area	Distance from ventral midline	Normalised area	Distance from ventral midline	Normalised area			Distance from ventral midline	Normalised area	Distance from ventral midline	Normalised area	Distance from ventral midline	Normalised area	Distance from ventral midline	Normalised area
	6.98222	0.234644	-42.4549	1.86807	68.6718	0.96461			-25.9404	1.1414	-26.0637	1.09496	-25.9516	1.08858	-26.0302	1.08184
	8.75897	0.161271	36.3858	1.54139	-16.4172	0.388499			-22.7338	1.24653	-22.8653	1.19898	-22.7546	1.19393	-22.8367	1.18139
	10.8224	0.175844	26.3989	1.5275	-1.46294	0.626672			-26.3677	1.16482	-26.5084	1.11757	-26.3837	1.11166	-26.4768	1.10509
	9.74018	0.285776	36.0765	1.54365	1.72699	0.54128			-23.2814	1.04202	-23.42	0.998601	-23.3013	0.991961	-23.3945	0.98702
	7.70122	0.175743	-2.2635	0.755599	9.09594	0.87394			-19.6795	1.1144	-19.8182	1.06838	-19.7043	1.06569	-19.797	1.05776
	9.07578	0.36947	7.95398	1.1395	39.7999	1.04796			-1.45052	0.993403	-1.57328	0.951004	-1.49484	0.946123	-1.55945	0.940316
	6.04843	0.115493	19.9434	0.57378	-23.0819	0.650214			-2.3409	1.32221	-2.47168	1.27001	-2.39116	1.26341	-2.46156	1.25748
	4.94541	0.270532	20.8788	1.02655	-10.258	0.529583			-4.88351	1.01531	-5.00955	0.972969	-4.92299	0.968185	-4.99358	0.962945
	3.09542	0.188078	-43.1176	2.04702	-9.80398	0.365821			-25.9899	0.946648	-26.0684	0.908613	-25.9808	0.903178	-26.0448	0.897915
	0.788366	0.267425	-40.7579	1.79292	70.7052	1.54558			-32.8745	1.17453	-32.8954	1.12862	-32.8341	1.1208	-32.864	1.11556
	2.3198	0.142101	-38.1871	1.68683	-9.82995	0.519277			-28.1834	1.09353	-28.2107	1.04881	-28.1563	1.04316	-28.1828	1.03765
	-0.552547	0.242317	26.476	0.611812	-12.8385	0.423378			9.52358	1.23116	9.47229	1.18317	9.48692	1.17616	9.46741	1.16896
	1.10889	0.166637	-24.7553	1.86413	-10.2443	0.537214			-11.7896	1.13216	-11.8718	1.08466	-11.8006	1.07656	-11.8538	1.07336
	1.87599	0.137269	-18.4531	0.371348	-9.64568	0.400806			5.90765	1.15757	5.82552	1.10871	5.86189	1.10352	5.82606	1.09671
	3.20766	0.120566	-20.462	1.27393	-10.5955	0.762286			9.67008	1.12088	9.55194	1.07352	9.60388	1.069	9.55068	1.06199
	-0.87074	0.252089	-22.02	2.69019	-12.4757	0.333363			-16.2396	1.05419	-16.3179	1.01061	-16.2445	1.00453	-16.2982	0.997861
	0.9186	0.136423	-3.02757	0.957062	-35.2343	0.182997			16.3478	0.971193	16.3581	0.929189	16.3327	0.923979	16.3428	0.918992
	2.60998	0.183624	43.2867	1.80901	-36.0958	1.83517			-17.162	1.22033	-17.2857	1.17267	-17.185	1.16983	-17.2615	1.1604
	4.63691	0.173769	30.9211	0.97019	74.1013	1.58086			-16.3322	0.921905	-16.457	0.883989	-16.347	0.879847	-16.4367	0.874052
	4.20805	0.329664	27.6773	1.0559	124.679	1.1782			-3.84006	0.900761	-3.9802	0.865008	-3.89341	0.857601	-3.96772	0.85246
	8.64334	0.351501	26.4416	1.01367	-6.57772	0.311877			-19.1909	1.17792	-19.2902	1.12957	-19.1988	1.12397	-19.2718	1.11836
	6.60042	0.498604	25.2317	0.885925	120.13	1.20128			-20.073	1.04625	-20.1922	1.00292	-20.0806	1.00055	-20.1663	0.991814
	4.37563	0.256253	22.2397	0.81471	34.8451	0.515192			-13.0038	0.996536	-13.1395	0.950412	-13.0379	0.941778	-13.1239	0.940955
	3.17068	0.366351	30.3764	0.933575	38.0613	0.619606			11.4156	1.01732	11.3824	0.972112	11.3818	0.96918	11.3776	0.962359
	1.25775	0.317627	39.7573	1.10771	44.8873	0.450115			13.6001	1.24661	13.613	1.19744	13.5841	1.19145	13.5992	1.18456
	-0.478047	0.248479	46.0137	1.54678	46.0615	1.45895			27.9528	1.13292	27.8514	1.08618	27.8638	1.08089	27.836	1.07339
	-1.0811	0.207522	53.0555	1.08471	44.0301	0.384426			-48.975	1.12621	26.2383	1.17436	26.218	1.16767	26.2211	1.16271
	0.598309	0.202583	44.6182	1.39078	76.4491	0.842263			26.2774	1.22356	32.161	1.11759	32.126	1.11332	32.1431	1.10577
	2.47611	0.172478	28.8629	1.45944	77.385	0.707009			18.8192	1.31105	18.7173	1.25669	18.7447	1.25162	18.7069	1.24323
	5.67905	0.182435	-40.0367	1.40946	82.4623	1.3195			21.8735	0.933465	21.8797	0.89256	21.8383	0.890163	21.8607	0.884031
	7.05247	0.170503	-36.1899	1.12324	24.5109	0.938158			1.94281	1.3229	1.88946	1.27218	1.91612	1.26443	1.89352	1.25665
	4.88827	0.153134	-36.0366	1.71488	119.326	0.896822			15.2407	1.21267	15.1972	1.16172	15.1936	1.15579	15.1911	1.14871
	-1.48944	0.182049	49.8011	1.86173	120.049	0.672981			10.1947	1.04262	10.1592	0.99789	10.1638	0.993948	10.1563	0.98733
	0.932526	0.158144	-28.6279	1.55635	7.36454	0.213907			19.5168	1.22474	19.4888	1.17541	19.4691	1.16988	19.4772	1.16292
	1.948	0.161235	48.3698	1.15586	49.6843	0.265491			20.2914	1.14815	20.257	1.10087	20.2413	1.09545	20.247	1.08855
	2.79261	0.0889613	17.2442	0.467709	98.7741	1.10625			5.77894	1.21008	5.72586	1.1608	5.74732	1.15423	5.7251	1.14755
	3.89273	0.148105	-20.7443	1.53866	49.4309	0.653806			18.9771	1.1319	18.9293	1.08382	18.9286	1.07934	18.9195	1.07266
	1.99134	0.149428	-16.0353	0.67107	74.6656	0.576698			30.8733	1.3444	30.8079	1.29099	30.7973	1.28427	30.7892	1.27542
	0.530954	0.193808	-16.7635	0.943568	74.7815	1.1759			17.085	1.10038	17.0467	1.05493	17.0413	1.04966	17.0388	1.04361
	-0.519667	0.21384	32.5925	0.991053	-5.27024	0.422778			25.9195	1.14676	25.8431	1.10041	25.8464	1.09457	25.8298	1.09
	-2.16135	0.171667	-16.9468	1.48248	-5.16076	0.353789			2.49533	1.07801	2.45905	1.03194	2.47638	1.02822	2.46151	1.02211
	-1.00758	0.318327	-17.1916	1.66882	-7.64586	0.642421			27.1525	1.07481	27.0635	1.03103	27.0711	1.02547	27.0467	1.01911
	0.993271	0.281129	41.4256	1.7474	-2.43296	1.00706			43.2876	1.10061	43.2747	1.05428	43.2114	1.04854	43.244	1.04251
	2.43646	0.119855	32.8493	1.05875	-2.4256	0.272398			36.6225	1.18854	36.6	1.14044	36.5483	1.13395	36.5729	1.12764
	2.94977	0.117048	-9.09105	0.391797	95.9843	1.13982			40.2662	1.19064	40.2463	1.14129	40.1895	1.13627	40.2173	1.12961
	1.16122	0.330124	-9.29682	0.949942	46.6599	1.0913			-3.03543	1.13084	-3.12716	1.08404	-3.07153	1.08003	32.8131	1.07836
	-0.632496	0.21408	-13.0741	0.849521	97.6643	0.809914			32.8544	1.1391	32.8351	1.09031	32.7879	1.08515	27.9787	1.08422
	-2.05297	0.262474	-9.26599	0.732797	87.0005	1.15909			28.0103	1.14533	27.9974	1.09626	27.9567	1.092	46.6367	1.08029
	-1.12435	0.186765	-11.714	1.07108	-43.1111	1.18705			46.6844	1.14017	46.6719	1.09309	46.6022	1.0872	45.4794	1.11355
	0.282753	0.176022	29.6145	0.966785	50.1831	0.538291			49.0132	1.1425	48.9571	1.09355	48.9101	1.08994	48.9244	1.08286
	1.86959	0.0688863	32.3798	1.21198	63.6411	1.34582			-6.99724	1.13245	-7.06444	1.08579	-7.01444	1.08026	-7.05375	1.07311
	-0.615783	0.220603	0.6805	0.579661	106.221	0.695971			-42.2457	1.2686	-44.4048	1.22103	-44.6204	1.1998	-45.3176	1.17693
	0.772616	0.241951	35.7784	1.11318	49.1651	0.61618			-37.6485	1.18622	-40.0188	1.13932	-40.2707	1.1242	-41.127	1.0977
	2.39417	0.185478	0.171322	0.90142	109.344	0.985445			-40.7729	1.10895	-43.0167	1.06201	-43.2384	1.04746	-44.0057	1.02133
	6.1014	0.228457	55.0373	1.66644	-27.2744	0.842256			-38.1352	1.2613	-40.4461	1.21374	-40.7116	1.19433	-41.5236	1.17308
	7.34394	0.231366	-0.704776	1.0712	98.8626	0.849513			-2.39384	1.02579	-2.42049	0.982064	-2.40069	0.97716	-2.41644	0.970261
	-1.00532	0.0927189	-0.338331	1.4062	-37.009	1.27633			13.9301	1.27449	13.802	1.22361	13.8515	1.21645	13.7968	1.21124
	-2.74847	0.394102	32.5157	1.45566	11.8286	0.798891			43.9704	1.12693	43.9308	1.07866	43.8798	1.0733	43.8972	1.06602
	-4.14409	0.304505	4.12082	0.288232	-17.3016	0.726629			46.9291	0.887891	46.8788	0.849485	46.8315	0.844733	46.8442	0.840051
	-2.70556	0.128039	5.15723	0.355487	-16.1334	0.603826			3.41321	0.50464	4.40365	0.758665	4.53628	0.770798	4.9133	0.80457
	-4.13939	0.335997	2.79042	0.731505	-11.0036	0.388701			4.91026	0.422561	6.59135	0.642018	6.81114	0.696996	7.39767	0.732345
	-2.27813	0.326614	-31.8579	2.15062	75.7882	0.629635			5.01168	0.629069	6.68148	0.917282	6.95016	0.955509	7.37076	0.976372
	-4.39091	0.512132	7.66843	1.10516	-40.1022	1.88362			5.46954	0.378167	7.34788	0.614842	7.57246	0.615187	8.1676	0.656378
	-1.14265	0.357048	10.0951	0.826742	-38.0594	1.64315			7.43238	0.904952	9.9259	0.969844	10.2463	1.00199	11.1028	1.02776
	0.305975	0.22789	7.53311	0.623044	27.0339	1.06665			5.73287	0.7541	7.34236	0.80008	7.78962	0.871767	8.54196	0.916522
	2.10292	0.239431	-33.8717	1.97247	29.0053	0.283568			4.09886	0.564186	5.27224	0.613425	5.712	0.705381	6.18641	0.790952
	3.37811	0.177482	12.2636	1.39689	99.9751	0.67754			-2.57856	1.10897	-2.61184	1.06249	-2.58806	1.05775	-2.60298	1.05086
	4.60174	0.183786	14.8503	0.736961	0.182498	0.303852			3.53266	0.402121	4.60929	0.482931	4.91679	0.557588	5.36587	0.675339
	-6.53641	0.425369	21.2787	1.80734	11.0119	0.421119			-49.1874	1.12798	-49.291	1.07906	-49.1527	1.07487	-49.2409	1.06791
	-6.67765	0.730602	18.912	1.09189	11.5669	0.34855			-22.8276	1.05498	-22.9457	1.00978	-22.8387	1.00579	-22.9182	0.99903
	-7.18195	0.568923	25.0456	1.16369	-34.6092	1.20766			32.041	0.993007	32.0185	0.946892	31.9746	0.943518	32.0008	0.935333
	-2.55593	0.397936	32.2771	1.2293	-34.4347	0.802477			-19.7594	1.25414	-19.8765	1.20287	-19.777	1.1969	-19.8547	1.18998
	-0.983955	0.135006	31.047	1.13715	-30.688	0.722259			-12.5589	0.5983	-25.5256	1.11928	-25.4837	1.11375	-25.4992	1.10632
	0.191079	0.175652	34.8309	1.32924	99.4344	0.737495			-10.95	0.47147	-14.7093	0.664312	-14.8387	0.655079	-15.9877	0.708263
	1.7971	0.232239	16.874	0.670764	-32.2676	1.49474			-9.15179	0.347535	-12.4478	0.559962	-12.5931	0.536278	-13.5255	0.628894
	3.3841	0.154044	38.0356	1.79769	74.281	0.559272			18.6892	1.14246	18.7011	1.08917	18.6646	1.08569	18.6815	1.08115
	4.35678	0.167144	37.5401	1.62528	77.8977	1.38014			-8.3349	0.468932	-11.3113	0.611267	-39.546	0.967189	-39.5721	0.961017
	5.85378	0.208981	41.5496	2.27614	55.4612	0.238064			-8.70418	0.54725	-11.8624	0.678139	-12.0285	0.730482	-12.9611	0.7964
	6.32099	0.51403	40.9924	1.93157	50.8596	0.452158			-39.6048	1.01341	-39.6067	0.970312	-27.6442	1.13317	-27.6882	1.12589
	7.95891	0.528171	28.7556	0.83013	43.2449	1.05632			-25.5143	1.16564	-27.7148	1.13838	-18.6564	1.06782	-18.7227	1.06148
	2.92144	0.0575363	68.4802	0.181453	-0.274654	0.60666			-36.5356	1.09964	-36.5495	1.05488	-36.4851	1.04999	-36.5156	1.04117
	3.90124	0.183527	41.7195	1.6901	124.288	1.32378			-39.7625	1.10362	-39.7808	1.05635	-39.7108	1.05344	-39.7464	1.04548
	-3.08312	0.151791	60.3649	1.48836	55.5471	0.346811			-14.4149	1.31227	-18.067	1.28049	-18.5326	1.32556	-19.8519	1.28626
	-4.82135	0.482754	40.5204	2.21505	56.5519	0.998332			-21.8252	0.963028	-25.3003	0.956329	-25.7332	0.992076	-26.977	0.950718
	3.722	0.179238	39.6164	1.30497	-24.9414	1.25415			-25.5607	1.34578	-28.7181	1.21281	-29.2276	1.22405	-30.3171	1.15624
	5.26211	0.157613	37.5139	1.30493	-28.3254	1.83915			-11.7503	0.679878	-15.7784	0.845534	-15.8435	0.853153	-17.365	0.850566
	5.42955	0.305568	40.5047	1.168	60.4746	0.507394			-14.2602	0.926931	-18.2784	0.948004	-18.507	0.982232	-19.9739	0.961507
	3.71168	0.430486	-43.5821	1.66067	83.2573	0.992585			-14.6514	0.894907	-18.7734	0.944848	-18.9059	0.952902	-20.3245	0.944988
	0.373857	0.158905	-31.0637	3.33244	44.8385	1.20569			-26.8824	1.43741	-29.8647	1.32282	-30.4232	1.31142	-31.413	1.25337
	-1.19122	0.127167	-45.3321	1.47308	106.896	0.673757			-27.6936	1.20261	-30.4496	1.07962	-30.8355	1.07078	-31.6079	1.01315
	-2.58704	0.165895	-36.5648	1.80842	-23.3678	0.565817			-22.538	1.55304	-25.9103	1.38264	-26.2826	1.37533	-27.1781	1.29554
	-1.45371	0.268183	-32.091	1.22369	-22.7013	0.906254			-28.7227	1.36085	-31.3421	1.26121	-31.7329	1.24907	-32.4523	1.20128
	0.446341	0.256117	19.2228	0.72995	97.2529	1.38663			-22.3102	1.55808	-25.6752	1.38508	-26.0312	1.37811	-26.9023	1.30618
	-1.24494	0.227518	-29.816	1.60565	-24.1932	1.18905			-18.2179	1.16487	-22.143	1.1429	-22.3984	1.13818	-23.5982	1.12555
	0.90591	0.275549	-23.5825	0.920767	101.983	0.979054			-24.0094	1.35888	-27.285	1.2112	-27.6726	1.2098	-28.6172	1.13156
	2.58489	0.266384	-23.3083	1.05574	-20.9057	0.876846			6.49211	1.00239	6.49726	0.960391	-22.8533	1.04471	-24.0238	1.04556
	-1.02579	0.396864	-21.806	1.58373	109.831	1.37173			-18.7048	1.07418	-22.4786	1.05204	22.9128	1.02075	22.8848	1.01517
	-3.03068	0.232787	-23.8456	1.67389	84.3224	1.24629			22.9869	1.07011	22.899	1.02641	28.7271	1.18161	28.7019	1.17495
	-0.934835	0.199922	21.2295	0.412866	112.136	1.31263			28.8142	1.23668	28.7169	1.18876	24.0759	1.08018	24.0439	1.07404
	0.481581	0.111981	-14.3407	0.464775	122.471	0.932709			24.1574	1.13274	24.0576	1.08528	21.3779	0.986283	21.3372	0.978846
	2.09546	0.31883	-6.14413	0.395797	-16.8071	0.429299			21.4611	1.03459	21.3476	0.991099	6.34068	1.04728	6.32609	1.0402
	-2.26477	0.340789	-6.05817	1.11555	-16.0498	0.802782			6.36649	1.09761	6.32817	1.05072	1.78693	1.12285	1.77288	1.11692
	-4.53519	0.443713	-35.9764	1.82071	-16.8458	0.571499			1.80098	1.17726	1.77432	1.12888	29	1.13403	28.9752	1.12791
	-3.52927	0.358321	-1.71002	0.862485	-16.5326	1.28874			29.0828	1.18722	28.9954	1.13993	14.4427	1.1746	14.4536	1.16647
	-4.82291	0.122554	6.30546	0.948935	66.9322	0.196213			14.4648	1.22695	14.4703	1.18243	22.9013	1.23081	22.9214	1.22285
	-3.31672	0.337277	-39.4663	1.55046	-16.7075	0.355008			22.9358	1.28562	22.9401	1.23585	6.1524	0.947959	6.15933	0.941873
	-4.20051	0.184265	46.3483	1.75318	53.9394	0.729687			6.1599	0.993475	6.16577	0.952818	9.00703	1.09586	9.00569	1.08879
	-5.14923	0.250931	-23.5525	1.31167	52.4447	0.420475			9.03292	1.14801	20.2834	1.02407	-2.69043	0.926144	20.2672	1.00985
	-6.48455	0.357941	44.1951	1.57974	124.191	1.13224			-4.66624	1.23952	9.01441	1.10024	-4.66924	1.18508	-2.6934	0.92096
	-6.19591	0.326857	13.0571	0.724855	4.7712	0.430164			-8.10772	0.901538	-2.69538	0.931009	-8.10607	0.859038	-4.68001	1.17778
	-6.2089	0.152675	14.2037	0.610279	-10.2678	1.37813			-35.7906	1.07557	-4.68689	1.1921	-8.6211	1.02465	-8.11869	0.854478
	-6.68304	0.430744	14.9722	0.934953	7.57589	0.249973			35.0643	1.08485	-8.12807	0.86323	-35.7693	1.02528	-8.62575	1.0187
	1.27227	0.245777	14.5054	1.14038	6.27787	1.10152			37.6293	1.17578	-8.63403	1.03021	35.0003	1.03218	-35.8534	1.01956
	2.4056	0.443844	-21.2216	1.00934	52.2937	1.37304			-3.9909	1.23085	-35.8859	1.03024	37.5632	1.12286	35.0288	1.02794
	3.8884	0.294072	17.9817	0.399706	84.2522	1.27739			-6.257	1.17618	35.0601	1.04019	-4.03327	1.17126	37.5943	1.11517
	1.10571	0.161987	20.5185	1.05148	-10.6119	0.411339			-0.781359	1.28063	37.624	1.12765	-6.29769	1.11658	-4.0924	1.16766
	-0.350394	0.343997	24.6938	0.837153	-14.4391	0.363851			-8.17728	1.12011	-4.10347	1.17845	-0.834644	1.22657	-6.37908	1.11272
	-2.15092	0.226666	-17.7912	1.19014	-15.281	0.754042			-11.4031	1.10452	-6.38877	1.11994	-8.2051	1.06781	-0.898047	1.21976
	-6.47554	0.267283	22.4187	0.562883	-52.7771	2.52858			-7.58883	1.10842	-0.905586	1.23133	-11.4274	1.05534	-8.25673	1.0615
	-5.58085	0.216389	23.9186	0.543482	-56.7025	1.64452			-8.91002	0.968143	-8.27011	1.07398	-7.61769	1.05564	-11.4856	1.04926
	-6.47879	0.173285	46.3721	1.71419	-13.8546	0.661652			-7.48136	0.884614	-11.504	1.05902	-8.92832	0.919083	-7.66661	1.04896
	4.84068	0.153279	-34.4447	1.75645	-52.3955	1.82561			3.32415	1.30833	-7.68335	1.05906	-7.50916	0.843399	-8.98967	0.913719
	4.13837	0.333965	34.4811	1.58215	-11.0197	0.824123			7.48299	0.915581	-9.00487	0.924508	3.26822	1.25073	-7.56494	0.835287
	-2.04096	0.331483	42.572	2.21012	-54.9393	1.46836			6.41352	0.993205	-7.57016	0.845795	7.41841	0.871763	3.20607	1.24363
	-3.64206	0.20121	-40.5115	1.8199	-42.991	1.30903			9.29101	1.18394	3.19841	1.2576	6.34749	0.946827	7.36132	0.8666
	-4.29882	0.143321	36.6308	1.99918	-30.6513	0.661344			0.661304	0.89711	7.35726	0.876005	9.22889	1.1307	6.28568	0.941301
	45.012	1.49824	44.7356	1.67816	-4.8885	1.46021			-9.36915	1.02667	6.28109	0.951612	0.612039	0.854605	9.17585	1.124
	47.2666	1.10369	47.4451	0.0232452	-15.8547	0.732385			-6.60585	1.0532	9.17503	1.1365	-9.40718	0.977498	0.546946	0.848985
	49.8041	1.4079	58.654	1.63032	76.5253	1.65847			-10.895	1.21573	0.539914	0.858533	-6.65777	1.00429	-9.4946	0.972669
	48.5238	1.40964	23.6576	0.766964	-5.59852	0.378131			-6.99454	1.0476	-9.50864	0.983435	-10.9324	1.15974	-6.738	0.998357
	47.6963	1.30495	25.1751	0.652206	-23.5532	0.604291			-8.84613	1.23985	-6.75249	1.0089	-7.0358	1.00017	-11.0132	1.15332
	48.7839	1.50802	23.4447	0.738082	53.7385	1.23029			20.3483	1.09436	-11.0314	1.16588	-8.88249	1.1854	-7.11068	0.992538
	52.9243	1.09408	-35.88	1.94362	110.604	0.83241			-43.3378	1.10247	-7.1249	1.00356	20.2695	1.0451	-8.95685	1.17969
	48.7204	1.16381	-35.8378	1.84729	-7.20107	0.599175			-40.1801	1.01419	-8.97308	1.191	-43.2785	1.05114	20.2268	1.03888
	52.3438	1.09782	-16.7487	0.866819	-19.483	0.329877			-38.2002	1.05222	20.2385	1.05201	-40.131	0.96597	-43.3211	1.04482
	52.9799	1.35216	-33.3277	1.54782	-23.1615	1.77452			-38.8913	1.17303	-43.3569	1.0568	-38.1589	1.00254	-40.1764	0.959889
	57.9033	1.43832	-13.0247	0.758712	-50.3747	1.47862			-38.9061	1.20921	-40.2115	0.970798	-38.8589	1.11851	-38.2097	0.997536
	55.8844	1.526	-35.3925	1.88908	-16.1897	0.733518			-48.0745	1.02219	-38.2452	1.008	-38.901	1.15982	-38.9256	1.11099
	49.0383	1.46088	-29.322	1.80042	-8.12108	1.1388			16.129	1.10961	-38.9668	1.12488	-48.0157	0.973817	-38.9717	1.14928
	45.6418	1.90899	-25.0947	2.30513	-17.9516	1.43642			-46.7887	1.26517	-39.0182	1.16248	16.055	1.05806	-48.072	0.968572
	41.1856	2.21175	49.0907	1.73403	-13.9916	0.605468			-10.7528	0.936665	-48.1162	0.97861	-46.749	1.20741	16.0079	1.05343
	42.9928	1.63088	-27.4772	1.87745	-8.88028	1.19873			-14.6871	1.296	16.0149	1.06336	-14.1276	1.02843	-46.8205	1.19963
	40.5955	1.7232	46.9363	1.90698	-15.09	1.10995			-14.3729	1.30929	-46.8719	1.21441	-14.7097	1.23853	-15.5775	1.02999
	35.985	2.52303	-12.6165	0.783788	-5.32497	0.889889			-10.1004	1.36892	-13.8216	1.00372	-14.3865	1.251	-14.7718	1.23241
	34.4618	1.90056	26.1839	0.850912	-7.29977	0.673102			-6.05624	1.07215	-14.7897	1.24559	-10.1091	1.30818	-14.4454	1.24416
	53.4482	1.97672	-11.0249	0.733574	-2.23649	0.218408			-6.94096	1.30566	-14.4604	1.25594	-6.06382	1.02441	-10.1494	1.30138
	64.0564	1.38529	-25.2092	1.73409	105.621	0.610157			-13.1656	0.798777	-10.1603	1.31524	-6.9471	1.24872	-6.09291	1.0174
	62.111	1.75096	-24.0112	1.11152	-5.14501	0.51617			-15.4424	0.803107	-6.10021	1.02773	-16.7689	0.89216	-6.97693	1.2451
	60.0171	1.25268	-4.28499	0.707648	2.19176	0.225067			33.2819	1.00314	-6.98354	1.25606	-19.3581	0.848064	-18.4902	0.916102
	55.7116	1.59429	-2.43718	0.524277	7.88881	0.553772			37.1529	1.27512	-16.6565	0.905814	33.2261	0.956276	-20.281	0.849782
	51.8176	1.54189	-2.43533	1.04056	8.44006	0.302049			33.0987	1.02468	-18.835	0.86835	37.0844	1.21778	33.2419	0.950703
	50.7954	1.23347	-25.584	1.66004	9.33256	0.491022			42.3835	0.965843	33.2765	0.961107	33.039	0.976999	37.1036	1.21169
	52.6755	1.71924	-1.57691	0.411876	7.64633	0.24158			40.0331	1.15976	37.1405	1.226	42.2978	0.917471	33.0568	0.970009
	58.0248	0.807219	-10.3893	0.539077	15.9471	0.293877			-11.9412	0.781262	33.0914	0.981276	39.96	1.10555	42.3282	0.911275
	60.068	1.29493	-11.6517	0.295697	6.48149	0.307735			44.0865	1.13253	42.3592	0.921381	-15.4933	0.889335	39.9907	1.09797
	53.2446	1.77488	4.85361	1.2959	87.848	0.64219			-14.751	0.85373	40.0197	1.11079	44.0002	1.07935	44.0312	1.07349
	58.9405	1.66132	2.92825	1.47683	21.0231	1.59535			48.3711	1.18467	-14.9219	0.863659	48.291	1.13112	48.3079	1.12542
	57.3417	1.78319	-9.23231	0.335346	23.9107	0.280863			29.5952	1.07453	44.0638	1.08481	29.5498	1.02521	29.5654	1.02009
	59.3337	1.05735	27.064	0.972147	24.9904	0.144219			0.272564	0.682873	-18.0322	0.900384	0.575441	0.880421	0.614119	0.922683
	50.6912	1.48354	10.263	0.902166	-2.25747	0.503586			-0.999809	0.298279	48.3544	1.1374	-1.24692	0.591522	-1.5252	0.657286
	56.2541	1.82753	12.6979	1.01999	111.803	0.97301			0.337321	0.4974	29.5973	1.03132	0.779146	0.727901	0.704579	0.793241
	61.676	0.892273	-42.3485	1.7041	34.8163	0.780396			2.95434	0.320394	0.462881	0.846248	8.18994	0.838043	8.94115	0.898302
	64.7145	2.06772	-9.31265	0.847652	37.6154	0.34722			5.98941	0.653327	-1.35999	0.550963	-14.4012	1.03217	-14.4628	1.02685
	56.5064	1.48517	22.754	2.5135	43.5872	0.601528			-14.3807	1.08151	0.624907	0.689905	42.3798	1.04769	43.1946	1.03241
	49.7475	1.83128	21.6754	0.988886	42.9221	0.457091			39.9287	1.11399	7.86821	0.809547	42.6428	1.191	43.4177	1.1691
	49.1601	1.25757	20.3099	0.690475	1.13342	0.27691			40.2168	1.26517	-14.4815	1.03711	39.2489	1.30817	40.074	1.28239
	46.7114	1.99271	-8.5377	0.705604	2.40681	0.948531			36.6801	1.37567	42.0499	1.06259	37.3616	1.19711	38.1961	1.16383
	60.0001	1.53688	-10.795	0.9676	76.5397	0.724619			34.6899	1.27449	42.3153	1.2075	35.2298	1.2553	36.1058	1.22818
	54.638	1.93305	23.7705	1.00142	53.9658	1.23394			32.944	1.20176	38.8865	1.31959	33.4314	1.23325	34.3575	1.18471
	63.2394	1.2831	24.2747	1.18963	56.606	0.64774			27.7589	1.43581	36.9883	1.20641	25.4694	1.45978	26.7631	1.3733
	67.3378	1.46584	22.4884	1.34785	60.1336	1.05975			21.8403	1.65606	34.8293	1.26433	40.8742	1.22221	41.5805	1.1969
	62.6579	1.77622	28.8245	0.678305	-0.415568	1.98756			38.4296	1.2818	30.4495	1.31328	34.4512	1.15472	35.3207	1.12212
	57.9879	1.70215	53.3526	1.44483	101.825	1.05775			31.608	1.22031	25.1717	1.46503	-14.6612	1.16498	-14.7001	1.15796
	53.5662	1.88845	27.8032	0.793021	2.4991	1.96399			30.4386	1.33876	40.5362	1.22799	-15.2692	1.01792	-15.3314	1.01123
	59.1737	1.73728	28.0822	1.24589	56.0922	2.22557			32.3903	1.32012	34.061	1.16227	-49.1614	1.07256	-49.2087	1.06457
	66.3042	1.86289	29.8449	1.28312	114.892	1.03336			-14.6546	1.21931	33.0303	1.23695	-13.0897	1.08304	-13.1148	1.07653
	63.3417	1.26923	27.2997	0.904609	1.84846	0.18401			-13.0917	1.13512	-14.7198	1.1696	37.1508	0.831835	37.1543	0.827774
	55.872	1.74136	28.52	1.47468	120.377	1.60088			-49.2317	1.12432	-15.3507	1.02041	32.5804	1.26985	32.5654	1.263
	50.1219	1.3052	-21.5059	0.85923	57.4574	0.903004			37.2268	0.875087	-13.1321	1.08958	37.5222	1.01809	37.5136	1.01
	53.4795	2.05652	30.385	1.94666	71.3581	0.271344			32.6685	1.33059	-49.2466	1.07773	33.9551	1.12466	33.9351	1.1198
	57.5975	2.44437	33.5206	1.61606	71.4377	1.1206			37.6182	1.0691	37.1796	0.835473	39.6178	1.17453	39.6163	1.17157
	49.7062	1.52523	-23.1318	1.55202	12.7057	0.458379			34.0418	1.17872	32.5864	1.27671	41.9482	1.19203	41.922	1.18634
	49.8911	2.26537	34.699	1.56428	15.0382	0.287901			39.7136	1.23049	37.5406	1.02405	38.7457	1.07112	38.7278	1.06644
	61.9008	1.49084	35.9525	1.90035	81.0563	1.18037			42.06	1.24888	33.9609	1.13025	45.5895	1.102	45.6007	1.09617
	66.2819	1.30095	55.9076	1.34554	5.66988	0.902322			38.845	1.12438	39.6444	1.18114	44.1255	1.04855	44.6934	1.02511
	65.2886	1.43869	-23.684	1.39326	9.43591	0.541726			45.6933	1.15599	41.9612	1.20114	45.6763	1.15068	46.2701	1.12647
	59.3849	1.16489	-20.9263	1.73378	13.7231	0.301332			41.8723	1.10717	38.7563	1.07783	42.9032	1.02153	43.6479	1.00272
	56.4409	1.25498	21.4869	0.773772	57.1801	1.68726			43.4575	1.20351	45.6327	1.10951	-33.3053	1.04392	-33.3962	1.03714
	49.7473	1.93952	45.7873	1.87943	85.2011	1.36307			40.5166	1.0776	43.8255	1.06455	2.71957	0.554574	2.95411	0.625639
	61.7008	1.30933	50.593	1.20347	-5.88937	0.379479			-33.3156	1.09439	45.3879	1.16119	-1.25876	0.523836	-1.41935	0.589623
	68.8396	1.23528	51.3136	1.59953	84.9062	1.34122			1.92878	0.3592	42.5757	1.03332	1.87221	0.885623	2.00029	0.932887
	52.4616	1.46987	52.0119	1.4639	-42.7183	1.46667			-0.821649	0.349938	-33.4275	1.04926	-1.4702	0.627009	-1.71007	0.678317
	59.5437	1.11827	52.7643	1.44965	15.5458	0.436429			1.3031	0.744971	2.66931	0.513743	-1.56621	0.88504	-1.95516	0.937175
	56.6976	1.02636	-23.6073	2.25214	89.9916	1.26151			-1.01072	0.439305	-1.16498	0.484169	-3.84046	0.637761	-4.28995	0.659966
	59.3569	1.44629	-3.2194	0.533444	94.7669	1.89518			-1.14601	0.665129	1.81079	0.829127	1.10881	0.42714	0.968051	0.507642
	40.2219	2.07087	-3.33052	0.477137	5.0943	0.167526			-2.62477	0.344846	-1.36883	0.580533	1.28502	0.68851	1.09221	0.772704
	41.083	1.93056	-17.2528	0.672983	-4.28994	0.368499			0.736753	0.220034	-1.47187	0.843176	-6.53165	0.472107	-7.28218	0.525232
	40.4533	2.1216	-16.4969	0.969277	101.091	0.992259			0.824062	0.438391	-3.59961	0.52671	-6.37989	0.615912	-7.10444	0.688893
	44.9436	2.33241	-5.55609	0.404283	98.0613	1.08077			-4.65716	0.224653	1.08489	0.337752	-9.06126	0.767366	-10.0224	0.870031
	44.3501	1.76069	-2.88066	0.423815	-15.3937	1.00948			-4.56435	0.321349	1.15729	0.621062	-7.00525	0.878325	-7.74245	0.891663
	49.8707	2.19925	-16.6449	0.633519	53.9792	1.66135			-6.36549	0.563606	-6.37025	0.467148	-4.94803	0.298751	-5.54516	0.359632
	40.4106	2.12212	-15.1683	0.976185	-53.6006	1.25133			-4.99504	0.60655	-6.28185	0.588625	-8.00772	0.785415	-8.81989	0.843073
	40.1799	2.20726	-4.48944	0.607999	104.604	1.26694			-3.63434	0.168823	-8.83613	0.83028	-10.1532	0.646059	-11.2238	0.677018
	38.7201	2.38479	-2.6756	0.817813	-57.6989	2.17141			-5.76269	0.516982	-6.76127	0.860872	-13.229	1.00841	-14.9432	1.07423
	35.9727	2.30186	56.5221	1.72736	106.325	1.51524			-7.17654	0.36242	-4.84435	0.277349	17.9943	1.07847	19.1754	1.07723
	34.2194	2.44137	58.9321	1.35717	107.661	0.851041			-10.0003	0.993424	-7.901	0.79346	32.5166	1.14006	33.327	1.09541
	34.6796	2.14104	59.7501	1.29555	10.3283	0.337763			14.3285	1.07194	-9.87037	0.642019	25.5905	1.43436	26.8441	1.34693
	36.3851	2.34458	31.3885	2.227	11.9513	0.273596			29.514	1.23661	-13.1353	1.04508	23.0159	0.722415	24.4374	0.702742
	25.4209	2.24707	-12.0808	0.428851	111.796	0.935423			21.8466	1.61955	17.333	1.0674	17.0917	0.842871	18.3967	0.87766
	24.0166	1.39305	-12.0096	0.290678	12.9623	0.202203			19.1799	0.700075	32.0319	1.14318	21.4579	1.06669	22.4602	1.09109
	22.8064	1.68856	-11.3975	1.00528	14.6034	0.1526			13.4983	0.700469	25.2045	1.4351	20.3696	0.799154	21.4638	0.822859
	23.3373	1.81498	-0.760381	0.363832	123.518	1.15272			17.4212	1.0721	22.7234	0.706831	3.25115	0.433265	3.35976	0.504362
	26.086	0.894044	-42.3077	1.69418	-47.6077	1.73919			16.4127	0.72881	16.6588	0.855176	-38.5869	1.01036	-38.445	1.04752
	28.0926	1.45445	-10.8133	0.625751	12.5517	0.303094			2.15546	0.274013	20.7179	1.0821	-37.5435	1.06426	-35.6922	0.999117
	29.3019	0.722855	-12.8132	1.38242	9.13546	1.51718			4.43009	0.359079	19.7447	0.813281	-34.6523	1.02611	-19.5283	0.888823
	30.0083	1.15025	-39.1178	1.2414	11.3288	1.99156			-36.0028	1.07301	2.98555	0.342382	13.8436	0.622749	14.9773	0.712517
	42.7272	3.38304	-7.79992	0.984887	-46.7525	1.8195			-34.889	1.12453	6.09577	0.509696	-18.64	0.921899	-16.422	0.891423
	41.9319	3.10998	-13.286	1.25131	10.2059	0.537906			10.5928	0.538486	-38.3215	1.02706	-41.8572	1.1038	-42.5803	1.08523
	48.2824	2.55731	-42.2158	1.17931	-37.2964	0.876042			-31.9446	1.08295	-37.2821	1.08125	-45.2725	1.11716	-45.8843	1.10071
	41.0626	1.93571	-0.653473	1.00586	62.562	1.61036			-39.3977	1.17102	13.3192	0.649074	-49.5254	1.25582	31.8469	1.19541
	37.0853	0.844454	-32.9399	1.5277	48.9679	2.04943			-43.0135	1.1814	-34.4186	1.03496	31.3364	1.27328	34.6022	1.24782
	32.3173	1.58766	-35.7446	1.63084	-42.9733	1.56788			-47.4682	1.3235	-41.5997	1.12651	33.9958	1.30437	4.19146	0.729996
	29.9097	1.50776	-36.2914	0.150049	-39.8824	1.34743			28.1166	1.38753	-45.0573	1.14114	4.09941	0.670706	-3.66817	0.860978
	27.5613	0.841056	-31.5557	1.85222	108.339	1.56198			31.0166	1.3988	-49.3681	1.27957	-3.40758	0.843356	-6.16504	0.899879
	24.0991	1.38621	-34.2357	2.06836	112.853	1.90329			3.14032	0.336196	30.9372	1.27242	-5.70206	0.871532	-5.03966	0.664293
	22.1607	0.581618	-7.49284	0.394136	20.4696	0.396004			-1.86056	0.632931	33.6022	1.3059	-4.65847	0.647113	-8.23426	0.81064
	30.9778	1.52642	-32.9643	1.16377	-5.58883	0.378875			-3.73721	0.613351	3.83138	0.606834	-7.60219	0.828302	-44.0187	1.22052
	19.7604	1.32419	-33.6864	1.64182	16.3499	1.65777			-3.0981	0.46247	-3.15799	0.789537	-43.4989	1.22753	-39.0327	1.20931
	41.3509	2.17932	-6.09703	0.508347	18.1933	1.70385			-5.25543	0.667478	-5.37308	0.801677	-38.4242	1.23018	-40.2898	1.00107
	25.5175	0.675904	-29.1707	2.33382	63.2106	1.10051			-41.2901	1.29699	-4.35874	0.61479	-39.7056	1.01405	16.8582	0.978438
	22.7483	1.63614	-5.83547	0.712163	21.1228	0.819978			-35.905	1.28729	-7.178	0.758354	16.8912	0.983449	-43.8027	1.03612
	21.4581	1.55994	-5.89916	0.611572	23.7253	0.236328			-37.3039	1.08397	-43.188	1.24283	-43.3124	1.04215	-44.5314	0.675852
	18.6726	1.86971	-30.5462	1.66506	85.2523	1.52372			32.2023	1.1678	-38.0493	1.23747	-43.774	0.692205	-44.4574	1.19245
	17.3544	1.12017	-27.3612	1.7124	86.8049	1.25801			16.9598	1.03129	-39.3679	1.02582	-43.6947	1.21358	-42.2231	1.0388
	15.1371	0.895342	-29.6868	1.83193	1.40025	1.60282			-41.388	0.744648	16.8668	0.990507	-41.3885	1.06347	-38.7945	1.18549
	15.0528	1.44638	-5.46763	0.599071	15.2952	1.75784			-41.2755	1.27463	-43.0019	1.05589	-37.8453	1.209	-42.9054	1.09033
	14.1984	1.92386	-7.71426	1.15174	18.9656	0.809629			-38.891	1.12534	-43.5775	0.704166	-42.0544	1.11493	-39.4308	1.09607
	10.3879	1.6292	21.8785	0.863845	17.636	1.62457			-35.1315	1.26941	-43.4894	1.2314	-38.504	1.12278	16.447	0.839552
	0.0641443	0.37037	27.1563	1.2092	17.8831	0.609917			-39.609	1.1762	-41.1832	1.07498	15.6983	0.84159	19.8073	0.86085
	-0.175562	0.277829	-4.46723	1.18688	-59.1666	1.60887			-35.8815	1.17983	-37.6099	1.22195	19.252	0.876113	17.4705	1.10126
	0.131415	0.221403	-26.7509	1.51575	17.618	0.846817			11.8745	0.784719	-41.861	1.12784	16.8246	1.11037	15.8618	1.11377
	0.0583722	0.167419	-25.974	1.85435	-53.3254	1.83196			15.1845	0.862173	-38.273	1.1315	15.8625	1.12126	45.9287	1.22326
	0.318746	0.342486	-28.5835	2.29745	89.8357	1.07808			12.8847	1.12358	15.5476	0.855521	45.1639	1.24747	28.3753	1.17454
	1.75477	0.125627	-2.94556	0.760544	-50.9116	1.53816			15.9047	1.17523	19.0678	0.872456	27.2161	1.24291	19.4509	0.926233
	2.54943	0.254405	0.535085	0.446791	-48.0892	1.63257			42.8273	1.31986	16.6242	1.13553	18.5983	0.942762	24.627	1.24436
	1.76101	0.228814	-19.5278	0.955456	67.905	1.4742			49.8967	1.15275	15.8693	1.12567	23.9426	1.28702	27.8198	1.01005
	3.29386	0.100878	-22.257	1.39078	91.8907	1.64079			23.1922	1.39297	44.8693	1.26471	27.8255	1.01872	48.8634	1.13914
	4.31185	0.174051	-2.85417	0.388139	-42.8812	2.42585			14.4068	0.827112	27.0916	1.2546	48.2235	1.16057	-49.1006	1.17349
	3.53181	0.181228	1.19403	0.831197	-43.9435	1.53299			19.6728	1.30187	18.4836	0.926942	45.4508	1.12078	-48.3565	1.02525
	4.05159	0.137111	4.64146	1.08258	102.616	0.754652			27.8917	1.06649	23.7455	1.28494	-48.6458	1.18371	45.0304	0.943901
	2.56281	0.0486395	-20.8385	1.3238	107.831	1.40944			46.0503	1.22527	27.8356	1.02089	-47.6899	1.04891	-48.5358	1.07677
	3.0449	0.0599087	24.4697	1.13509	-38.1708	1.7412			45.5358	1.17529	47.9532	1.18186	45.0145	0.951882	-49.5453	1.22661
	2.3514	0.125457	-16.562	1.76287	73.7142	1.83771			-46.6963	1.25023	45.5118	1.1252	-48.4789	1.08264	-47.3718	1.09915
	1.64435	0.145637	-17.1421	1.2703	-27.2691	1.40599			-45.5562	1.10232	-48.3875	1.19643	-48.9173	1.23979	-45.8553	1.12686
	3.24872	0.102667	-16.4232	0.496313	-28.6814	0.865724			45.1107	0.998481	-47.4995	1.06069	-46.7084	1.1195	-30.1334	1.14636
	4.06341	0.225968	-15.5154	0.746927	-37.2644	1.56061			-48.5433	1.13624	45.0644	0.955103	-45.2027	1.14186	10.2522	0.488512
	1.50672	0.127473	-14.5556	0.346003	21.2734	1.64939			-46.7713	1.30535	-48.5801	1.08825	-30.0454	1.15304	9.01788	0.599344
	2.38319	0.110299	-15.4386	0.980247	-16.1078	0.826615			-44.4377	1.18287	-48.7728	1.25708	9.40403	0.42363	-13.7454	0.833734
	3.3662	0.121041	-15.8466	0.999726	90.0542	0.798305			-42.8945	1.20545	-46.5276	1.13942	8.25593	0.535104	-14.0739	0.44667
	4.54349	0.374298	-17.9928	1.71669	60.2565	1.63403			-30.0374	1.20688	-44.9835	1.16551	-12.4648	0.781858	-19.7728	1.03491
	6.37038	0.220728	-8.26743	0.556708	30.323	0.431253			6.93913	0.278062	-30.1685	1.15877	-12.7609	0.400719	-10.8199	0.528518
	5.71129	0.470147	-8.88862	0.564674	25.4004	0.642737			6.03076	0.386444	8.72241	0.381519	-18.5832	1.0254	-14.8746	0.867732
	2.28042	0.241419	5.932	0.415717	-10.8804	0.454197			-8.94427	0.570677	7.63969	0.477014	-9.93099	0.416228	-23.1476	1.03235
	4.05311	0.174666	-12.8851	0.591367	26.3445	0.539146			-9.00911	0.229191	-12.277	0.813436	-13.8084	0.865948	-28.4361	1.11277
	5.24318	0.153857	3.03726	1.01497	-11.566	1.6046			-14.3331	0.974644	-12.4899	0.394861	-21.7748	1.07578	-36.8118	1.04951
	3.94071	0.232108	-8.08172	0.804411	64.1106	0.563882			-7.18818	0.220452	-18.392	1.01057	-27.3085	1.18793	-33.5564	1.29497
	44.1709	1.82501	-11.5227	0.936558	86.0024	1.51283			-10.393	0.746723	-9.93827	0.34643	-36.1704	1.06703	-41.8127	1.27211
	47.3055	1.71301	-9.0708	2.68075	-9.59258	0.539471			-17.6376	1.0628	-13.2471	0.829146	-32.7481	1.34189	-44.5569	1.08217
	42.8487	2.3224	3.75204	0.771656	-1.53808	0.266124			-23.4167	1.3294	-21.4235	1.01583	-41.1163	1.29737	-46.0562	1.10202
	39.7108	2.3275	27.3663	2.07888	-4.003	0.824811			-33.5613	1.14433	-26.9492	1.18681	-43.9721	1.09737	-40.8971	1.06921
	40.8303	1.76588	0.3764	1.21603	-3.30863	0.43196			-29.6608	1.44281	-35.7966	1.08014	-45.472	1.121	-35.3128	1.17428
	38.1191	1.44849	-5.59504	0.732069	4.02569	0.352742			-38.6539	1.36438	-32.3163	1.34968	-40.2529	1.09429	-36.009	1.06725
	30.2243	0.664524	-4.18547	1.19418	0.84038	0.548841			-41.7201	1.1651	-40.7663	1.31254	-34.4161	1.21926	-47.0413	1.12809
	29.5659	1.6652	-6.78319	0.765212	28.782	0.311984			-43.3073	1.17988	-43.6694	1.11749	-35.127	1.11609	-47.9974	0.893499
	27.3566	2.05527	-7.42435	0.987777	2.90452	1.23621			-37.7794	1.15756	-45.2023	1.13939	-46.3958	1.14994	-0.678021	0.884608
	32.6827	0.781625	22.3039	1.36403	91.1629	1.7547			-31.4116	1.31241	-39.8869	1.10622	-47.4296	0.913158	-12.9367	1.1871
	35.729	1.02494	1.18162	0.405903	12.4771	0.431751			-32.2365	1.20376	-33.9684	1.22639	-0.623158	0.89244	-18.8316	1.20209
	36.3397	2.16018	-0.97058	0.848573	10.5169	0.764238			-44.2199	1.21047	-34.6934	1.12165	-12.8807	1.19626	-7.4437	0.861832
	25.2006	0.937777	-0.142887	1.03682	26.8966	0.935136			-45.3351	0.967653	-46.1554	1.16395	-18.7632	1.20864	-15.2063	1.08437
	26.8707	1.80614	7.46993	0.479921	16.0275	0.256134			-0.574853	0.936386	-47.1857	0.927366	-7.36869	0.868296	-18.0988	1.10301
	27.7935	1.54846	23.6604	0.404035	14.245	1.43331			-12.8636	1.25382	-0.686877	0.892172	-15.1162	1.08903	12.6838	0.906185
	25.7898	1.64354	10.6235	0.649914	31.8605	0.991473			-18.7527	1.26647	-12.9572	1.20197	-18.0094	1.11263	4.71416	1.09197
	24.4836	1.38387	2.85716	0.438214	99.8999	1.81538			-7.33209	0.910364	-18.8538	1.21577	12.7354	0.912569	1.25967	0.889763
	21.4477	0.482684	1.71531	0.594835	25.0005	1.86103			-15.084	1.14297	-7.46102	0.871606	4.77342	1.09911	-1.67885	1.04896
	18.35	1.71112	4.88335	0.463736	20.6078	0.906682			-17.9897	1.16404	-15.2267	1.09611	1.32991	0.895818	48.4919	0.989477
	15.8225	0.835082	3.48845	0.709144	21.0848	1.41196			12.8025	0.95803	-18.1183	1.11484	-1.60428	1.05366	19.4282	1.0542
	18.7182	0.40516	4.24505	0.759909	21.7243	0.318007			4.83397	1.1512	12.6885	0.916518	47.7938	1.01168	46.563	1.01863
	19.5647	1.22039	3.58575	0.596565	30.4272	0.506246			1.38722	0.940882	4.71224	1.10531	49.6074	1.18501	25.4191	1.02891
	16.9443	0.713435	4.42341	0.81792	24.7727	1.44102			-1.54981	1.10191	1.25327	0.899906	45.8278	1.03728	36.5788	1.05026
	10.8376	0.923444	9.00115	0.973743	26.7568	1.50481			45.5861	1.06677	-1.68597	1.06031	24.3727	1.05633	43.2926	1.04018
	12.8049	1.08611	10.1091	0.853438	26.4203	1.66387			47.474	1.247	47.5373	1.0273	35.8087	1.07692	42.1161	1.08036
	13.4464	0.959197	2.96906	1.14924	26.779	1.00275			43.5367	1.09023	49.3794	1.20311	42.5784	1.06475	48.3255	1.22821
	19.8722	0.663058	4.8594	1.16796	3.21933	0.35399			20.3983	1.05358	45.5358	1.05068	41.4334	1.10892	46.2873	1.17017
	20.327	0.81418	50.1223	1.98288	106.824	1.15796			32.8791	1.13512	23.7681	1.03811	47.6305	1.24489	46.8912	1.18758
	5.46019	0.294763	12.1818	1.20378	-32.0343	1.37023			40.0682	1.12978	35.5332	1.08744	45.5584	1.18998	38.8592	1.14077
	4.16092	0.213122	7.05099	1.54134	36.9041	0.208243			38.87	1.17773	42.2585	1.08147	46.1914	1.20253	42.6044	0.966076
	8.1285	1.21788	10.9898	0.748315	-29.2041	1.65538			45.4031	1.31115	41.1116	1.12585	38.3218	1.17751	39.0157	1.13549
	9.85923	1.08476	15.8655	1.13176	33.284	0.306673			43.2152	1.25894	47.3684	1.26495	41.9208	0.991991	45.2506	0.943155
	37.7303	2.66037	11.3114	0.924338	-30.9718	0.714744			43.869	1.26921	45.2642	1.20738	38.5391	1.16803	48.0712	0.963257
	10.974	1.42382	10.4263	0.538448	33.7653	0.394918			35.5751	1.24315	45.9221	1.22125	44.5419	0.959383	20.9201	0.968189
	19.6981	0.928348	10.857	0.676381	31.9487	1.4728			39.3594	1.05268	37.9575	1.19635	47.4109	0.979805	33.6237	1.11434
	15.3753	0.443762	10.6982	0.717167	-34.9121	1.12629			35.7566	1.23344	41.5895	1.00566	20.9192	0.974518	29.9845	0.823267
	9.03062	1.06896	8.09645	1.39389	96.4232	1.2476			42.1272	1.02369	38.176	1.18196	33.6197	1.11958	34.9008	1.03514
	7.79098	0.840368	8.80291	1.2525	47.3783	1.70927			45.1388	1.03854	44.2439	0.979228	29.9789	0.829774	30.7198	1.02169
	13.8677	0.711026	7.71649	0.658452	54.3554	1.41621			20.9729	1.02357	47.1445	0.995928	34.8843	1.04164	18.5254	1.25936
	18.116	0.986227	12.6905	1.012	34.7257	0.447827			49.1505	1.17247	20.9307	0.979494	30.7085	1.02798	16.2578	1.07782
	16.2813	0.649087	35.5157	1.91265	32.5261	1.57529			33.6966	1.17501	33.6435	1.12734	18.5179	1.26447	37.543	1.18631
	18.9182	0.955611	12.058	1.90493	51.5171	1.15014			30.0452	0.873353	30.0005	0.832445	16.2746	1.08528	34.691	1.06465
	13.5622	0.759943	13.7818	0.505689	33.6314	0.59093			34.9668	1.09267	34.921	1.04614	37.5244	1.19332	38.7308	1.01191
	7.58305	1.48334	14.6357	0.589302	50.1952	2.05318			30.7782	1.08004	30.7378	1.03301	34.6836	1.07555	36.862	1.21706
	11.483	0.716796	15.1101	1.06687	58.1802	0.382255			16.3188	1.13869	18.5386	1.27411	38.7197	1.01577	31.632	0.939037
	4.95712	0.994463	15.7697	0.953679	60.1446	0.697615			37.6064	1.24976	16.2671	1.09043	36.8384	1.22429	40.7326	1.2101
	8.46399	0.569631	14.2644	0.857992	59.0955	1.67056			34.7624	1.12351	37.5687	1.2008	31.6325	0.941157	41.021	1.00468
	12.8238	0.484559	14.2262	1.21665	32.2098	1.65126			38.8079	1.06699	34.7166	1.07619	40.7032	1.21835	44.5988	1.25703
	16.536	0.635615	13.1368	0.711837	63.1999	1.00981			36.9181	1.28173	38.7586	1.02303	40.9996	1.01052	44.1612	1.02031
	14.9863	0.410839	9.056	1.50785	94.4579	1.69102			31.7092	0.991745	36.8842	1.23151	44.5688	1.26551	40.5163	0.982224
	9.19705	0.802829	17.5078	0.355308	69.5003	1.39808			40.7789	1.27754	31.651	0.951051	44.1366	1.02594	42.208	1.11658
	12.6542	0.36763	18.7772	0.982015	67.1912	0.791703			41.0826	1.06054	40.7606	1.22373	40.5014	0.989769	10.6818	1.06122
	8.34459	0.737467	17.5258	0.439803	62.98	1.60863			44.6547	1.32498	41.0503	1.01498	42.198	1.12103	4.27332	0.793525
	9.4465	0.873793	18.8854	0.940124	39.0071	0.37906			-18.6477	1.1195	44.6323	1.27136	10.7403	1.0676	-41.951	0.988674
	6.65384	0.166113	17.7948	0.803644	98.4544	0.81692			49.6068	1.15628	-18.7426	1.07292	4.34247	0.797388	43.0387	0.851046
	4.48963	1.34021	20.3429	1.21483	72.255	1.43413			49.9994	1.10518	44.1937	1.0308	-41.9298	0.994693	49.0293	1.14444
	8.90294	0.691943	19.761	0.797393	72.9153	1.44475			-27.6575	1.18675	40.5489	0.992032	43.0185	0.857156	-21.8553	1.2763
	10.3748	0.532912	17.9469	0.850606	121.196	1.8769			44.2262	1.07733	42.2388	1.12982	49.0014	1.14932	-21.7854	1.10405
	6.23772	0.573263	34.329	1.93779	73.4246	1.36659			40.5859	1.03842	10.6833	1.0736	-21.7747	1.28434	-22.2502	0.575871
	9.27595	1.30259	17.0434	1.36113	121.171	1.01006			42.2933	1.17566	4.26849	0.801117	-21.7041	1.10965	-21.1869	0.955534
	8.89345	1.521	17.8245	1.10094	78.1749	2.0544			46.7272	1.31809	-41.9919	1.00171	-22.166	0.57873	-23.7823	1.05947
	-1.7245	0.202453	22.1506	0.706383	79.3341	1.59016			10.8168	1.11845	43.0781	0.862432	-21.1209	0.961142	-19.5209	0.977661
	-2.70522	0.157998	18.3041	0.458524	38.0556	1.2317			4.41144	0.836889	49.069	1.15657	-23.7067	1.06592	-23.5842	1.19807
	-4.58838	0.428231	15.1026	0.222402	35.2523	0.608671			43.0942	0.899372	-21.8815	1.29016	-19.4514	0.984932	-17.255	0.929784
	-5.51602	0.350879	14.671	0.592548	40.3755	0.652675			49.0967	1.2045	-21.8153	1.1124	-23.5097	1.20618	-11.091	1.11011
	-5.66469	0.468709	10.9154	0.879214	90.8578	1.60431			-21.7568	1.34569	-22.2777	0.582691	-17.1878	0.93719	-13.0023	1.068
	-3.79343	0.110569	6.99641	0.51605	92.5552	0.801269			-21.6833	1.16488	-21.2113	0.966504	-11.04	1.11695	-21.5253	1.05809
	-2.92523	0.124953	3.76633	0.488811	39.3612	1.35957			-22.1462	0.611959	-23.8089	1.06944	-12.9558	1.07372	-21.4821	1.1474
	-1.84057	0.239807	1.74441	0.558478	96.0694	1.06522			-21.115	1.00783	-19.5446	0.989291	-21.4974	1.06314	45.5068	1.0203
	-2.28133	0.350426	1.91967	0.973408	111.169	1.18606			-23.7024	1.11833	-23.6099	1.21189	-21.4653	1.1534	-24.5925	1.08023
	-3.92302	0.173086	5.9676	0.359875	117.886	1.48505			-19.432	1.03545	-17.2756	0.941419	45.4804	1.02877	-32.4484	1.02303
	-5.05141	0.247444	7.47642	0.323161	109.931	1.5472			-23.5089	1.26724	-11.1073	1.12458	-24.5642	1.08704	-6.34582	0.772643
	-7.5688	0.496232	9.9513	0.458035	42.5954	1.39041			-17.1651	0.982661	-13.0214	1.07715	-32.4069	1.02933	-4.22099	0.805528
	-2.69272	0.17787	12.6998	0.433792	110.322	1.62169			-11.0214	1.17018	-21.5476	1.06812	-5.8533	0.724259	-2.81755	0.614248
	-3.58622	0.0788987	16.9219	0.335213	118.589	1.36802			-12.9449	1.12375	-21.503	1.16053	-3.71711	0.756628	-30.1849	1.08515
	-4.34335	0.291895	19.8833	0.730615	124.272	1.07569			-21.5161	1.11396	45.545	1.03147	-2.43426	0.508984	-13.3911	0.760248
	-3.35848	0.102569	23.7427	0.930851	123.796	1.57833			-21.4927	1.20686	-24.6168	1.09316	47.7752	1.00068	-7.524	0.721257
	-4.91471	0.198139	28.2544	0.405438	38.5698	1.79678			45.5641	1.07893	-32.4786	1.03457	-12.0927	0.712515	-7.5283	1.08212
	-4.51532	0.323222	19.9969	0.408893	42.4505	1.9042			-24.5857	1.13701	-5.50542	0.694655	-6.73812	0.624871	-12.723	0.895927
	-7.06897	0.416769	17.3518	0.33332	42.272	1.18838			-32.4356	1.07875	-3.70629	0.728389	-6.84783	1.07611	0.343838	0.850848
	-1.1972	0.700636	14.9537	0.293193	114.357	0.77275			-4.00623	0.564846	-2.55483	0.501122	-11.8071	0.908821	2.60077	0.819764
	1.43959	0.0782686	12.6055	0.27118	41.582	1.80735			-2.8065	0.496295	-30.215	1.09633	0.409697	0.809249	4.09342	0.795286
	-9.32525	0.811709	9.46288	0.346337	-25.298	1.15048			-1.84585	0.254462	-11.7286	0.673689	2.48666	0.811159	6.45338	0.808008
	-20.1533	1.97594	11.8731	0.187967	46.9014	1.04879			47.8679	1.05159	-6.43504	0.579633	3.77703	0.767419	7.88218	0.927582
	-14.8809	1.54211	13.7078	0.108289	-49.5675	1.65512			-8.48981	0.509321	-6.50123	0.996459	6.0556	0.837716	-10.6131	0.981322
	-13.8785	1.97181	15.3906	0.201124	62.8766	1.18809			-4.3724	0.469105	-11.293	0.831233	7.18535	0.967549	-13.1569	0.74353
	-10.4618	1.54867	17.7894	0.144596	109.9	1.29576			-4.46178	0.92058	0.322761	0.755496	-9.34938	0.865996	-10.4906	0.768688
	-22.7586	2.51075	22.6209	0.501139	71.6589	1.60084			-8.72474	0.802136	2.27839	0.733192	-11.5676	0.630943	-17.9688	0.547017
	-26.4274	2.11336	16.823	0.166823	-23.9539	0.854913			0.911069	0.54229	3.59278	0.75493	-9.14981	0.688519	-18.2669	0.836834
	-36.1808	2.63984	15.131	0.173714	-23.1853	0.770758			2.22036	0.529636	5.76029	0.833842	-16.1545	0.514385	-16.2081	0.888522
	-39.1427	2.48525	13.1128	0.193023	-23.2126	1.03038			3.15357	0.508313	7.03126	0.956246	-16.357	0.765057	-14.7268	0.804523
	-34.4408	2.15935	6.20291	0.252194	-21.981	1.23927			4.65324	0.581878	-9.17372	0.923701	-14.3498	0.789412	-19.5522	0.844108
	-12.6459	0.714888	8.36843	0.383653	-28.4271	1.85786			5.33315	0.708569	-11.5208	0.687947	-13.6203	0.773648	-23.2558	1.11149
	-8.62655	0.451409	5.06577	0.304565	48.7553	0.468125			-6.68833	0.793561	-9.14019	0.723104	-18.0189	0.82499	-21.3598	0.894912
	-9.74937	0.47053	-6.87729	3.3554	-28.7937	1.31796			-8.59281	0.507672	-16.1508	0.580047	-21.5837	1.1152	7.46452	0.984311
	-10.3582	0.809596	29.8192	2.57257	99.2104	1.4693			-6.59063	0.565076	-16.432	0.814168	-20.2585	0.944864	-14.299	0.944405
	-7.28173	0.165591	19.2097	0.204359	63.1708	1.5753			-12.6771	0.440874	-14.4252	0.880233	7.50627	0.985293	-3.12089	1.07375
	-11.1725	0.935935	-12.81	0.555908	64.0572	1.63778			-12.8908	0.711811	-13.1408	0.733645	-12.6396	0.896821	-18.8157	0.954578
	-16.6512	1.35788	-9.99383	0.314002	67.8594	0.218692			-11.0305	0.76248	-17.7992	0.84646	-14.9917	0.823311	-16.8499	0.833883
	-16.2175	0.994585	-9.52181	0.224211	120.01	1.71301			-10.302	0.641777	-21.4986	1.14448	-16.8853	0.918514	-10.4106	1.15987
	-14.7394	1.48235	-7.00613	0.251322	30.5105	0.914713			-14.2929	0.735834	-19.6298	0.881349	-14.962	0.755272	28.6521	1.14442
	-14.462	0.7945	-4.70403	0.495202	31.2662	0.371377			-17.7199	1.13773	7.46405	0.991058	-9.03477	1.13056	28.3797	1.00064
	-23.3585	1.44449	-0.349561	0.77529	114.405	2.22299			-16.1793	0.87722	-12.6774	0.917157	28.6275	1.14936	-37.4278	0.909847
	-27.8897	2.60985	-0.516196	0.31545	32.5528	1.37201			7.55755	1.03272	-14.9324	0.820152	28.3556	1.0056	4.19543	1.13711
	-28.1303	2.22882	7.025	0.562262	3.84684	1.19948			-9.61758	0.768123	-16.9302	0.943977	-36.4513	0.935621	2.61633	1.04648
	-29.7063	3.20708	7.70365	0.290364	88.0949	1.69862			-11.5555	0.715367	-15.0817	0.815522	4.19205	1.14382	-0.731992	1.20396
	-24.5263	2.74833	19.7433	0.334429	3.67976	1.32872			-13.3589	0.861091	-9.1275	1.12214	2.61361	1.05103	2.83419	1.30191
	-38.2976	2.10463	16.469	0.227159	91.72	1.52338			-11.614	0.67355	28.6751	1.15624	-0.724892	1.21207	6.48994	0.950795
	-41.9912	2.07118	-6.72284	0.450097	38.0718	0.305531			-6.55197	1.02534	28.4007	1.00881	2.84308	1.30917	-6.74513	0.660505
	-41.7539	2.11864	-5.55529	0.165899	40.6664	0.885198			28.6825	1.2045	-36.1805	0.946174	6.48407	0.956143	-2.73126	0.684039
	-39.5401	2.95254	4.69946	0.107193	-22.8924	1.85092			28.405	1.05219	-30.7349	1.27558	-7.42682	0.381918	26.3964	1.33048
	-37.2959	2.45714	8.0024	0.548267	91.8319	1.35082			-33.707	0.987908	4.20286	1.1485	-5.74223	0.537171	23.8959	0.892076
	-44.15	1.07607	10.3143	0.258623	37.9104	2.06984			-27.9881	1.40024	2.61956	1.05754	-2.38911	0.652384	21.4349	0.935483
	-47.5369	1.26028	13.6448	0.34092	57.3006	1.47202			4.19399	1.19761	-0.735091	1.21904	26.0151	1.43335	25.7104	1.03444
	-50.8867	1.30453	15.2327	0.516328	70.9945	1.81373			2.6154	1.10149	2.83699	1.31554	23.0758	0.90016	17.9056	0.825829
	-49.9225	1.54885	5.4973	0.213524	81.1861	1.27995			-0.719659	1.26879	-7.51978	0.345398	20.668	0.938272	18.4376	0.802988
	-48.2342	1.26378	7.53582	0.206645	-46.0412	1.75818			2.85785	1.3697	-5.85277	0.59806	24.7945	1.0626	41.8184	1.14286
	-52.5382	0.978412	10.4845	0.275778	44.3547	0.257296			-5.25724	0.250238	-2.32707	0.675145	17.0927	0.853715	37.2753	1.13125
	-48.5605	1.62551	13.1818	0.133467	37.857	1.00897			-3.81389	0.477598	25.7421	1.43236	17.7431	0.827359	37.2054	1.06305
	-51.2469	1.39714	12.9161	0.200264	13.4626	0.132366			-1.05151	0.48554	22.7059	0.885499	40.9932	1.16271	30.6237	1.10749
	-47.9785	1.48688	9.6682	0.281797	21.6918	1.29903			1.07168	0.26403	20.335	0.932564	36.5935	1.16526	18.4916	0.870695
	-45.4216	1.10649	7.25378	0.331653	-1.32716	0.372064			22.1782	1.60011	24.4248	1.05689	36.3992	1.0837	21.9563	0.884623
	-41.5672	2.04616	5.72861	0.328036	-4.86339	0.141391			19.2057	0.92484	16.7721	0.830284	29.9343	1.17671	15.8015	0.989351
	-49.8063	1.75724	8.21985	0.186409	35.5502	0.460835			16.6587	0.924228	17.4642	0.822934	17.499	0.84147	24.2026	1.15968
	-52.506	1.21133	10.3054	0.160975	19.0206	0.321197			21.1101	1.10631	40.6309	1.17654	20.9118	0.859895	20.1228	1.06071
	-53.4702	1.4613	11.806	0.185918	16.2885	0.30696			13.2432	0.754742	36.2065	1.17857	14.7063	0.983139	5.08859	0.249068
	-12.5114	1.54466	-14.9598	0.280261	2.09378	0.62981			13.7803	0.779597	35.9927	1.09326	23.0303	1.18699	4.82918	0.654632
	-13.1438	0.87111	-11.7432	0.485881	6.45619	0.674229			38.4264	1.23285	29.5411	1.17985	18.7495	1.05401	8.29226	0.923098
	-11.1704	1.36459	-8.19221	0.195915	-3.58808	0.162811			33.7707	1.23952	16.7182	0.826559	4.82686	0.248663	-8.30137	0.599572
	-14.6731	1.20428	-3.34776	0.17724	-3.20766	0.148612			33.6189	1.14706	20.1604	0.85119	4.62678	0.589833	-16.2009	1.1784
	-15.7838	1.84388	-1.54933	0.265352					26.6179	1.29834	14.311	0.964672	7.88757	0.870751	9.57982	0.689918
	-16.7386	2.55406	0.702169	0.223683					13.7774	0.804495	22.6305	1.17776	-7.21819	0.502865	11.5067	0.688911
	-23.3188	1.98353	0.681994	0.680904					17.001	0.830453	18.2282	1.01923	-16.1387	1.18654	40.993	1.03168
	-21.0937	2.03714	-3.63623	0.509201					11.1344	0.899868	4.51391	0.206321	9.16787	0.654934	38.1253	1.07284
	-23.534	3.11115	2.90069	0.421764					19.2735	1.22626	4.25412	0.593623	10.5736	0.714254	44.5358	1.13684
	-26.6633	1.98817	5.04038	0.361841					15.1168	1.02794	7.50477	0.869712	40.9731	1.03797	32.9303	0.847959
	-30.0467	2.65432	7.5242	0.192188					3.88493	0.138923	-7.22733	0.523626	38.0902	1.08164	36.2583	1.18872
	-30.4714	2.9633	-1.63419	0.222336					3.52867	0.314212	-16.2243	1.19044	44.5137	1.14609	27.8695	1.02307
	-29.3391	3.12401	0.67958	0.184522					5.52761	0.564979	8.92255	0.672818	32.9039	0.85394	31.5132	0.930923
	-35.8331	2.49714	2.65245	0.189986					-5.0077	0.334712	10.5436	0.709654	36.2305	1.1951	28.7501	1.01874
	-34.7266	3.09743	0.599775	0.270628					-16.1261	1.24247	41.0353	1.04292	27.8405	1.02824	24.193	1.11332
	-36.584	2.097	-1.30215	0.259458					6.56338	0.436545	38.1567	1.08413	31.4885	0.937773	24.8509	1.04216
	-39.7504	2.3147	-3.08935	0.19786					7.38654	0.501976	44.5758	1.14922	28.729	1.02492	33.785	1.13073
	-42.143	2.02402	-3.31131	0.280995					7.85784	0.459126	32.9522	0.856868	24.1696	1.11964	15.9127	0.706417
	-40.9748	1.59661	-5.36386	0.298698					41.0453	1.08863	36.2815	1.20228	24.8264	1.04789	25.7686	0.952632
	-40.4431	2.27292	1.56471	0.0859426					38.1558	1.12681	27.8966	1.03434	33.7663	1.13588	39.3207	1.03807
	-43.5875	1.96363	3.07404	0.113038					44.5948	1.19812	31.5425	0.940354	15.0133	0.681244	42.5975	1.10941
	-47.9029	2.02731							32.9745	0.896335	28.7789	1.03078	25.7492	0.959005	39.6114	1.24778
	-44.9138	1.93088							36.3061	1.25121	24.2197	1.12633	38.4705	1.06422	-45.968	0.983992
	-46.2212	1.46567							27.8818	1.07888	24.8747	1.05306	41.7615	1.12459	-45.8916	0.917935
	-47.1341	1.84215							31.5429	0.98369	33.819	1.14406	38.7572	1.26914	-26.3215	1.04518
	-48.0977	0.637626							28.7788	1.0748	14.9078	0.67545	-45.8735	0.988946	-40.4911	0.966845
	-48.4645	1.07834							24.2011	1.17267	25.7955	0.963004	-45.824	0.924554	-37.0526	1.03554
	-48.5829	1.43473							24.8619	1.09833	38.0919	1.06636	-26.2308	1.05076	-24.9967	0.93158
	-47.182	0.448208							33.8306	1.1913	41.4162	1.14065	-40.4248	0.974824	-29.4084	0.94749
	-38.1002	1.42012							11.2533	0.52047	38.3848	1.28254	-36.9849	1.04299	-17.771	1.03833
	-29.3671	2.53901							25.7922	1.00621	-46.0143	0.9941	-24.9119	0.936265	-26.9726	0.845941
	-11.1314	1.87427							35.8113	1.12503	-45.9271	0.929584	-29.316	0.954959	-29.5635	1.19135
	-4.15463	0.537404							39.2747	1.19329	-26.3486	1.05563	-17.6826	1.04554	-23.7736	1.005
	-9.60618	2.52752							36.1332	1.33528	-40.5317	0.981022	-26.8979	0.852482	-15.7031	1.00983
	-20.9671	1.46733							-45.8991	1.0404	-37.0902	1.04868	-29.4811	1.19679	-45.7184	1.05816
	-22.7014	2.77308							-45.8766	0.971853	-25.0268	0.942316	-23.6977	1.01132	-36.8117	0.864931
	-30.1396	2.25973							-26.2256	1.10209	-29.4421	0.960227	-15.695	1.01445	-34.7206	0.954705
	-35.5411	2.44911							-40.4682	1.02375	-17.796	1.05094	-45.6674	1.06348	-42.1026	0.763015
	-41.7162	2.03294							-37.0184	1.09325	-27.0045	0.856962	-36.7504	0.869759	-44.2142	0.982771
	-45.1215	1.60488							-24.9062	0.983567	-29.5938	1.20385	-34.6534	0.960009	-40.0998	0.924812
	-46.2678	1.44976							-29.3034	1.00389	-23.8004	1.01676	-42.03	0.769263	-34.2165	1.05235
	-4.02035	0.333732							-17.6528	1.09669	-15.721	1.01987	-44.1281	0.989182	-45.4229	1.04395
	-11.3816	1.67688							-26.9031	0.895357	-45.7557	1.07014	-40.0037	0.931605	-42.7095	1.05323
	-25.0895	2.49933							-29.4896	1.25324	-36.8492	0.873629	-34.1621	1.06121	10.7111	1.1511
	-13.901	1.52098							-23.6931	1.0607	-34.7552	0.965763	-45.3558	1.05212	-23.4449	0.903243
	-16.6202	3.06186							-15.7159	1.06169	-42.1514	0.772217	-42.6376	1.05522	-27.3995	0.963132
	64.3588	1.14983							-45.7252	1.11505	-44.2624	0.996275	10.7221	1.15784	-25.4049	1.12164
	65.5186	1.35854							-36.7811	0.913761	-40.1416	0.936741	-22.3253	0.947153	-25.4359	1.04397
	3.0024	0.287942							-34.6747	1.00819	-34.2486	1.06556	-26.3572	0.983414	14.1932	1.08576
	1.61499	0.205906							-42.0398	0.810034	-45.4683	1.05643	-24.2069	1.16594	11.8301	1.05611
	0.294044	0.165297							-44.1491	1.03901	-42.7551	1.06267	-24.4347	1.06422	31.56	1.31946
	0.422277	0.124081							-40.0052	0.978354	10.7151	1.16336	14.208	1.09189	35.7082	1.07317
	3.90549	0.129013							-34.189	1.11058	-21.6784	0.886639	11.8489	1.0633	35.3305	1.14384
	2.49368	0.304395							-45.4042	1.10311	-25.6687	0.962668	31.2042	1.39114	15.2126	0.955664
	4.63376	0.474375							-42.6722	1.10997	-23.6791	1.11963	35.3276	1.11462	15.7221	1.07126
	5.73989	0.167302							10.7567	1.21163	-23.738	1.04819	34.8707	1.19051	12.2822	0.871675
	7.33354	0.218479							-18.2149	0.90657	14.2012	1.09577	14.0849	0.922012	-2.23184	0.963519
	7.83917	0.0875273							-22.3393	0.995546	11.8348	1.06798	14.5182	1.01812	-2.76957	0.812703
	6.78493	0.320414							-20.1952	1.15464	30.8594	1.39793	11.3004	0.817108	1.10625	0.834448
	9.4476	0.458867							-20.3281	1.0676	34.9648	1.12282	-2.0859	0.932454	-0.614382	0.851949
	8.72591	0.185333							14.2505	1.14473	34.493	1.20305	-2.51428	0.840798	-1.59822	0.639203
	10.3601	0.244583							11.8876	1.11381	13.3384	0.912376	1.17687	0.777897	2.86538	1.04203
	9.53114	0.692937							27.9521	1.51156	13.918	0.998054	-0.564896	0.799218	-3.86962	0.748641
	11.0374	0.675619							32.4129	1.17141	10.6232	0.771485	-1.45127	0.543159	-4.31286	0.835286
	12.8876	0.861516							31.945	1.25104	-1.92224	0.897718	2.71838	1.0295	-1.01542	0.83484
	18.9074	0.988052							10.7091	0.877061	-2.33365	0.766572	-3.56985	0.68158	1.64916	0.732153
	15.5466	1.13665							11.2304	0.965452	1.07464	0.644986	-3.89455	0.741737	-14.0807	0.985802
	14.7885	0.404734							8.43587	0.676578	-0.471866	0.685918	-0.826819	0.762441	29.5673	0.909534
									-1.1089	0.746434	-1.32442	0.448368	1.68252	0.643553	24.1745	1.00293
									-1.55186	0.688566	2.62573	0.962502	-13.9914	0.992003	32.783	1.12384
									1.43095	0.493983	-3.31934	0.663101	29.563	0.915181	14.0533	1.14992
									0.151873	0.483875	-3.70267	0.672716	24.1873	1.00714	39.8084	1.11592
									-0.332769	0.294568	-0.845997	0.715644	32.7629	1.13138	49.6097	1.28592
									2.24943	0.696507	1.48529	0.618928	14.1016	1.15266	48.439	1.02918
									-1.89136	0.449422	-14.0979	0.999003	39.7796	1.12169	48.969	1.16016
									-2.11977	0.564015	29.5846	0.918324	49.5764	1.29307	37.8939	1.10173
									0.0992474	0.520455	24.1901	1.01301	48.4256	1.0347	34.7854	1.08872
									1.80011	0.376573	32.8045	1.13587	48.9391	1.16676	-23.7905	1.10128
									-13.959	1.04395	14.0568	1.1585	37.9043	1.11012	-30.2366	0.849532
									29.631	0.962091	39.8383	1.12761	34.8111	1.095	-36.1523	1.12047
									24.2524	1.05441	49.6496	1.30007	-23.7053	1.11053	-34.4806	1.24677
									32.833	1.18587	48.4752	1.04015	-30.2029	0.855699	-36.5758	1.22383
									14.176	1.20829	49.0088	1.17345	-36.111	1.12643	-27.7871	1.24048
									39.8587	1.17553	37.9206	1.11499	-34.3944	1.25334	-28.6717	1.22754
									49.6641	1.35541	34.8164	1.10129	-36.4837	1.23132	-27.5793	0.997167
									48.5322	1.08739	-23.8154	1.11542	-27.7029	1.24798	-23.9447	1.19928
									49.0268	1.22467	-30.2667	0.859127	-28.5967	1.23502	30.7753	1.00415
									37.9972	1.16353	-36.187	1.13353	-27.4932	1.00504	6.34392	1.14434
									34.9006	1.14683	-34.5118	1.26062	-23.902	1.2036	0.14626	0.82616
									-23.7005	1.1619	-36.6151	1.2396	30.799	1.01129	23.8917	1.12165
									-30.2285	0.898824	-27.8196	1.25543	6.3533	1.15037	26.2353	0.816009
									-36.1496	1.18035	-28.6992	1.24088	0.16044	0.831863	17.4097	1.09029
									-34.4152	1.31389	-27.6111	1.00843	23.8781	1.12781	-0.11949	1.07429
									-36.4816	1.28509	-23.9688	1.21035	26.2133	0.822959	24.1396	1.07694
									-27.7	1.3037	30.8022	1.01476	17.3991	1.09684	19.4186	0.930876
									-28.6093	1.29332	6.34479	1.15651	-0.113727	1.08015	-5.60251	1.15393
									-27.4955	1.05314	0.146374	0.835833	22.8858	1.08077	49.3254	0.916054
									-23.9124	1.26101	23.9043	1.13342	18.0819	0.93233	31.503	0.944492
									30.881	1.05985	26.2607	0.8272	-5.58253	1.15857	-11.7072	1.00821
									6.37546	1.20489	17.4258	1.10306	49.2941	0.921602	-43.2718	1.05729
									0.169565	0.872807	-0.120127	1.08557	31.4718	0.951209	-42.3279	1.1317
									23.9328	1.18417	22.8378	1.05712	-11.6961	1.01416	-39.2661	0.940498
									26.2563	0.86828	18.171	0.908629	-43.2413	1.06035	3.52353	0.891376
									17.4239	1.14574	-5.61322	1.16432	-42.27	1.13873	3.41001	0.606071
									-0.108551	1.13034	49.3671	0.928053	-39.2021	0.944039	5.95195	0.918853
									19.0637	0.773371	31.5311	0.953604	3.35032	0.873228	0.312321	0.574379
									16.2193	0.659748	-11.7201	1.02077	3.13977	0.5661	20.8634	1.02786
									18.5256	1.00494	-43.3106	1.07171	5.40261	0.815856	35.6021	1.11849
									14.094	0.745628	-42.3658	1.14486	0.348323	0.488042	0.234075	0.566701
									-5.57582	1.2128	-39.3169	0.947945	19.4093	1.01456	-5.55572	0.727524
									49.3836	0.968828	3.15603	0.829431	34.814	1.15214	-8.13102	0.580238
									31.5196	0.996304	3.01327	0.555213	0.354296	0.465504	-3.87938	0.753385
									-11.7071	1.06146	5.26381	0.847607	-5.05261	0.726719	45.9154	0.982071
									-43.3099	1.11391	0.387818	0.465742	-7.38718	0.452267	46.2843	0.893755
									-42.3204	1.19169	19.1901	0.983171	-3.41524	0.706434	43.4238	1.04598
									-39.1945	0.998503	34.45	1.15915	45.4157	1.00112	-0.714967	0.965407
									2.32917	0.64816	0.389474	0.404844	45.595	0.912885	37.1514	1.14206
									2.23549	0.338535	-4.77725	0.646743	42.7108	1.07202	6.85183	0.68591
									3.8954	0.652079	-7.03372	0.458507	-0.676261	0.869545	6.27146	0.989032
									0.409287	0.277224	-3.34239	0.688512	36.3186	1.17074	2.62993	0.90716
									15.6772	1.00711	45.1257	1.01874	6.39065	0.563604	0.326919	0.99756
									32.0729	1.21177	45.2909	0.923401	5.92873	0.969836	2.29736	0.906677
									0.228136	0.244588	42.3822	1.0817	2.6362	0.828825	-1.49815	1.10626
									-3.57617	0.457725	-0.747173	0.905092	0.383132	1.00747	1.52687	1.18972
									-5.14638	0.264145	35.9209	1.17351	2.33469	0.912213	3.42316	1.14617
									-2.55734	0.415238	6.05878	0.515316	-1.45196	1.11298	-6.94449	1.1344
									-3.47407	0.29337	5.51704	0.87159	1.56456	1.19703	-11.8481	1.13831
									-2.15716	0.33746	2.38065	0.771559	3.47458	1.15179	-9.99344	1.11479
									43.2181	1.05855	0.321099	1.01155	-6.89889	1.13945	-13.5484	1.19888
									43.3113	0.960452	2.29415	0.915532	-11.7771	1.15157	-11.6109	1.03141
									40.3345	1.13583	-1.50584	1.11892	-9.90394	1.12542	17.5921	0.913375
									-0.52491	0.747995	1.52259	1.2033	-13.4667	1.20549	14.6656	1.21117
									33.5975	1.23016	3.41904	1.15864	-11.5316	1.03932	20.3481	1.15449
									4.61243	0.41307	-6.95602	1.14584	16.4484	0.878272	16.3663	0.876976
									4.21096	0.771779	-11.8679	1.15134	14.7172	1.21712	-48.3736	1.09527
									1.73315	0.582707	-10.0018	1.13002	20.3961	1.161	0.885918	1.0748
									0.437727	1.05783	-13.5687	1.21201	16.4146	0.883124	-43.3545	1.10013
									2.37542	0.959087	-11.6257	1.04464	-47.8575	1.10729	-40.3322	0.988307
									-1.4155	1.16693	15.8441	0.899638	0.95121	1.08141	-41.6269	0.951825
									1.59965	1.25346	14.6692	1.22241	-42.8081	1.11348	-3.67111	1.15938
									3.52906	1.20641	20.3563	1.16653	-39.7262	1.00472	3.94959	1.08354
									-6.86747	1.19449	16.3678	0.886697	-41.09	0.97028	3.00882	1.05517
									-11.7507	1.19788	-47.6151	1.12678	-3.60211	1.16642	2.50471	1.13604
									-9.86743	1.16881	0.879844	1.08661	3.99999	1.08936	-13.0083	1.04989
									-13.4278	1.26156	-42.4789	1.12851	3.0749	1.0622	-5.8284	1.10064
									-11.4973	1.08746	-39.3616	1.01586	2.57154	1.14431	24.0204	1.29046
									12.8584	0.823701	-40.7596	0.978451	-12.9193	1.05543	-40.7055	1.08812
									14.7965	1.27457	-3.68436	1.17216	-5.74477	1.10681	-46.0783	1.02683
									20.4853	1.21543	3.94934	1.09419	24.0568	1.29548	-34.4914	1.19701
									16.4987	0.926491	3.00323	1.0676	-39.8213	1.11485	24.7348	1.10572
									-45.8204	1.17586	2.49988	1.14779	-45.3273	1.05035	-29.0095	1.46696
									0.999151	1.13344	-13.0241	1.05931	-33.503	1.24597	-33.7451	1.23574
									-40.5214	1.17681	-5.83841	1.11135	24.7723	1.11117	-31.2352	1.048
									-37.2821	1.06068	24.0361	1.30196	-28.0317	1.55205	-21.2242	0.86704
									-38.7516	1.03935	-39.5779	1.12619	-32.6249	1.27873	-21.4315	0.647027
									-3.5617	1.22176	-45.1607	1.06436	-30.3438	1.11225	-24.5138	1.03713
									4.05352	1.13983	-33.2378	1.25043	-19.3609	0.876455	-23.441	0.985928
									3.13524	1.11416	24.7461	1.11663	-19.4616	0.632323	-34.3635	1.19325
									2.63172	1.20049	-27.652	1.55765	-22.6636	1.07706	47.7307	1.13722
									-12.8838	1.10414	-32.3724	1.29076	-22.3656	0.990944	45.6753	1.02475
									-5.70079	1.16377	-29.8144	1.12282	-33.455	1.24498	45.613	1.06639
									24.1411	1.35667	-19.428	0.891219	47.7013	1.14251	8.12999	1.16603
									-37.1833	1.17992	-19.5609	0.642369	45.641	1.03199	7.22877	0.997411
									-43.0596	1.10611	-22.6802	1.07508	45.1332	1.08328	11.2989	1.02058
									-30.506	1.3393	-21.9958	1.01262	8.1953	1.17281	22.3241	0.90613
									24.8632	1.16508	-33.1513	1.24576	7.29319	1.00441	21.9034	0.939208
									-24.3368	1.69287	47.7663	1.14972	11.3646	1.02758	26.0384	0.969392
									-29.5544	1.38522	45.7111	1.0371	20.9827	0.925885	3.14731	0.651315
									-26.8574	1.23403	44.838	1.10378	20.6799	0.929882	12.3986	0.863354
									-15.6395	0.874582	8.12959	1.17872	24.8582	0.997538	-43.3917	0.962312
									-15.811	0.5935	7.22539	1.00851	2.96057	0.573935	9.27057	0.834623
									-18.9262	1.09205	11.3014	1.03362	11.3057	0.773327	-48.8139	1.02895
									-18.4008	0.982747	20.5665	0.909666	-42.815	0.977029	12.2355	0.887223
									-30.4773	1.34114	20.1584	0.923423	8.44361	0.722884	12.0685	0.798879
									47.7904	1.20008	24.3547	0.99131	-48.1843	1.05098	15.1729	0.852045
									45.7301	1.08004	2.75239	0.479558	11.2286	0.848375	-48.8196	1.05463
									42.931	1.14006	11.1457	0.787706	11.1192	0.738521	12.3093	0.613372
									8.26821	1.22801	-42.4818	0.993637	14.004	0.807552	-18.3768	0.857885
									7.36749	1.05191	8.29236	0.755225	-48.2314	1.06687	-15.2947	0.965779
									11.4471	1.07724	-47.9828	1.063	11.3203	0.498925	-25.4663	0.726758
									17.1257	0.854545	10.9272	0.820222	-17.3556	0.845013	-37.3164	1.09349
									16.7808	0.850984	10.6525	0.72113	-14.41	0.999763	-31.6916	1.07767
									20.9468	0.962805	13.597	0.809072	-24.1391	0.755361	-38.2365	1.07292
									1.97338	0.380907	-48.0547	1.08922	-36.6352	1.11964	-38.1385	1.21899
									8.47354	0.637997	10.5606	0.49939	-30.9483	1.13212	-17.6907	1.15289
									-40.4982	1.03544	-16.7306	0.851849	-37.4992	1.09929	-18.208	0.847622
									6.20711	0.579834	-13.8078	0.95222	-37.2336	1.24601	-9.94093	1.23468
									-46.0916	1.10479	-23.8623	0.739719	-17.6707	1.16022	-19.5856	1.05149
									8.41744	0.666157	-36.2351	1.12805	-18.1764	0.85241	-16.4267	0.97766
									8.32007	0.570844	-30.521	1.14401	-9.90418	1.24325	13.443	1.09722
									10.7679	0.678559	-37.0923	1.11143	-19.5455	1.05965	10.1378	1.02435
									-46.0663	1.12694	-36.9414	1.25973	-16.3783	0.982149	14.6987	1.01001
									8.3471	0.384897	-17.7106	1.16598	13.4411	1.104	9.09302	0.945399
									-13.5271	0.818118	-18.2294	0.856431	10.1425	1.03077	21.3927	1.15304
									-10.9598	0.880926	-9.95536	1.25022	14.7008	1.0158	18.2337	0.9616
									-19.9149	0.731397	-19.6075	1.06459	9.10135	0.950673	21.0336	1.15179
									-33.9884	1.17541	-16.4469	0.986171	21.4047	1.16082	-31.6221	1.05322
									-27.7813	1.25957	13.4525	1.10909	18.2482	0.969589	-5.02073	0.863717
									-34.8201	1.16279	10.1438	1.03562	21.0545	1.1596	-2.29235	1.16654
									-34.5102	1.30943	14.7062	1.02045	-31.5571	1.06062	17.9564	0.968842
									-17.6864	1.21516	9.09974	0.955012	-4.97081	0.870914	5.67388	1.0401
									-18.1828	0.894725	21.406	1.16669	-2.24947	1.17486	5.49025	0.951356
									-9.89425	1.30135	18.243	0.972997	18.0049	0.976448	-1.39597	1.1396
									-19.5484	1.11082	21.0435	1.16389	5.68355	1.04683	-2.51189	1.03655
									-16.3683	1.02887	-31.6509	1.06486	5.49973	0.957514	-3.09178	1.0525
									13.4699	1.15566	-5.03428	0.873016	-1.37241	1.14621	12.8654	1.04266
									10.1735	1.08119	-2.30503	1.18026	-2.48106	1.04162	-5.96082	1.02201
									14.746	1.06459	17.964	0.979974	-3.07155	1.05939	8.90036	0.974356
									9.13331	0.996653	5.67588	1.05228	12.8581	1.04667	-35.2175	1.1891
									21.4607	1.21707	5.4954	0.962914	-5.93204	1.02832	10.3737	1.03707
									18.3025	1.01704	-1.40221	1.15322	8.89527	0.980166	8.3701	1.13229
									21.1229	1.21527	-2.51968	1.04637	-34.5007	1.21429	9.64441	1.06021
									-31.5764	1.11002	-3.0948	1.06359	10.3679	1.04345	12.8151	1.03173
									-4.9331	0.914172	12.8782	1.05354	8.36134	1.13897	4.53832	1.14889
									-2.21213	1.2329	-5.96966	1.03158	9.63425	1.06485	-46.9622	0.977965
									18.0886	1.02323	8.90843	0.985537	12.8002	1.03941	-46.6364	0.993119
									5.70596	1.09613	-34.1294	1.22383	4.53483	1.15494	-10.49	1.05557
									5.52359	1.00334	10.3836	1.0476	-46.5213	0.985595	-8.72173	1.09798
									-1.35558	1.20104	8.38043	1.14377	-46.1654	1.00505	29.5941	1.14087
									-2.45777	1.09012	9.65362	1.06951	-10.4428	1.06295	39.3496	1.10415
									-3.06777	1.11125	12.8294	1.04516	-8.69942	1.10418	41.2572	0.920419
									12.8807	1.09569	4.53945	1.16161	28.5678	1.20433	43.247	1.12312
									-5.92381	1.07958	-46.2353	0.998633	38.6756	1.13036	43.353	1.23104
									8.91194	1.02818	-45.881	1.01654	40.6312	0.949414	45.9848	1.1505
									-31.7529	1.28689	-10.5024	1.07146	42.5998	1.14716	-49.8006	1.02743
									10.3875	1.09457	-8.73303	1.11024	42.7306	1.25922	48.25	1.15018
									8.36951	1.19357	28.0781	1.20866	45.3077	1.17516	-46.3348	1.1377
									9.64648	1.11682	38.3856	1.14514	49.6321	1.12498	-48.6673	0.993586
									12.8148	1.08983	40.3456	0.962576	47.6226	1.17359	-30.3868	1.28895
									-44.5032	1.05192	42.3167	1.16527	-49.1686	1.04139	-27.3617	1.36772
									-44.1168	1.06417	42.4231	1.27883	-45.613	1.15839	-45.6724	1.03806
									-41.1206	1.12155	45.0146	1.19581	-48.0007	1.01443	-43.3784	1.18214
									-10.4286	1.11404	49.3853	1.14191	-29.4527	1.35616	-49.2985	1.31633
									-8.69495	1.15655	47.3719	1.1914	-44.9174	1.06273	48.6689	0.991467
									48.8353	1.03824	-49.0338	1.0608	-26.4509	1.45688	46.1794	1.11972
									24.9672	1.33933	-45.4429	1.1755	-42.5449	1.20476	44.8284	1.1793
									28.3983	1.49271	-47.8603	1.03066	-48.6363	1.33682	43.2372	1.01149
									35.9355	1.19194	-28.854	1.36003	48.234	1.00661	49.2256	0.99269
									38.0675	1.00903	-44.7107	1.0748	44.8091	1.18705	37.7451	1.0892
									40.1228	1.21343	-25.8488	1.44404	43.221	1.01684	41.0482	1.1234
									40.2171	1.32755	-42.339	1.21618	49.2148	0.997917	40.7662	1.04349
									42.9185	1.2424	-48.4903	1.35392	37.7246	1.09772	47.8349	1.11106
									47.4638	1.18685	47.9758	1.02428	41.0261	1.12766	33.3459	1.04726
									45.392	1.23337	46.2234	1.12848	40.7398	1.04721	-5.00235	1.04001
									49.8045	1.11454	44.8725	1.19315	47.8102	1.11683	-0.945273	0.969853
									-47.0574	1.10338	43.2797	1.02264	33.3148	1.05388	-1.74576	0.438505
									-43.3261	1.22126	49.2726	1.00482	-4.41267	0.986185	34.3001	1.05389
									-45.859	1.07429	37.7808	1.10035	-0.650145	0.91828	-5.84583	0.424136
									-42.6431	1.11895	41.0872	1.13606	-1.49604	0.318937	-11.7135	0.98536
									-25.7997	1.48612	40.801	1.05405	34.2653	1.0596	-0.289384	0.573966
									-22.5113	1.62553	47.8759	1.12429	-5.304	0.313191	28.8129	1.16605
									-40.1438	1.2617	33.373	1.05859	-10.8345	1.02196	-13.2766	0.870195
									-46.5415	1.40342	-4.45175	0.948669	-0.164097	0.586861	41.5999	1.22187
									46.1656	1.06366	-0.718505	0.855433	28.7816	1.17196	-6.29082	0.711188
									44.8893	1.24359	-1.6241	0.338133	-11.6695	0.793868	21.766	0.944467
									43.2977	1.06746	34.3294	1.06601	41.5648	1.22692	15.0166	0.991509
									49.2998	1.04775	-5.05141	0.282064	-5.46624	0.681691	41.9153	1.077
									37.7911	1.14564	-10.3078	0.95424	21.3418	0.981396	18.6501	0.572629
									41.099	1.18198	-0.165948	0.52436	14.3498	1.01633	27.2944	1.30501
									40.8084	1.1051	28.838	1.1781	41.1906	1.10685	23.1356	1.01213
									47.8972	1.16979	-11.7413	0.836947	17.8002	0.497904	3.95758	0.234825
									33.3759	1.10471	41.6319	1.23512	26.1244	1.37655	5.69696	0.482805
									-3.20345	0.7646	-5.48277	0.717633	21.9152	1.01177	25.2812	1.07409
									-0.622064	0.664146	21.113	0.990598	3.75252	0.207904	20.7365	1.07942
									-1.1432	0.17933	14.0749	1.02715	5.48599	0.436343	22.2449	1.04815
									34.3228	1.11411	40.8344	1.11666	25.264	1.07981	16.7365	1.16022
									-3.2205	0.192376	16.9936	0.511469	20.7134	1.08528	11.3235	0.353892
									-7.87273	0.901931	25.6726	1.37607	22.2266	1.05322	9.29029	0.687365
									0.571058	0.306087	21.3439	0.990802	16.7167	1.16483	39.486	1.11216
									28.827	1.22841	3.48045	0.220544	10.759	0.27108	29.4849	1.01805
									-8.75172	0.660676	5.22803	0.385336	8.82626	0.677593	18.4991	1.10069
									41.6382	1.28881	25.3074	1.08685	29.4689	1.02278	-45.7949	1.14969
									-3.54649	0.554517	20.7589	1.09189	20.243	1.01856	-48.4041	1.14015
									17.3088	1.01213	22.2679	1.05962	18.4805	1.10663	-44.8482	0.949976
									10.6516	0.957586	16.7557	1.16998	-45.6965	1.15824	-41.5262	1.18413
									38.6034	1.17167	10.5217	0.232773	-48.3048	1.146	-44.6404	1.27034
									13.9843	0.41215	8.55727	0.677614	-44.7476	0.955463	-44.7959	1.13938
									22.5201	1.53127	39.5268	1.12524	-41.4233	1.19139	-48.3917	1.03762
									18.1518	1.00174	29.5173	1.02933	-44.5373	1.27874	-41.0752	1.1223
									3.14258	0.138649	18.5172	1.11169	-44.6992	1.14646	-44.2474	1.02793
									4.02413	0.22578	-45.843	1.16224	-48.2954	1.04509	-30.7307	0.954189
									25.299	1.13134	-48.451	1.15295	-40.9802	1.13005	-48.4441	1.13814
									20.7338	1.13724	-44.8949	0.959291	-44.1574	1.03325	-29.3466	1.0174
									22.262	1.09974	-41.5694	1.1983	-30.6745	0.959384	-37.4534	0.916442
									16.7359	1.21946	-44.6849	1.28511	-48.3774	1.14619	-28.0301	1.19714
									7.66152	0.210094	-44.8371	1.15236	-29.2522	1.02328	-26.5553	0.990045
									6.49316	0.350472	-48.434	1.04921	-37.3764	0.921854	-17.1305	0.937632
									29.5207	1.07195	-41.1153	1.13578	-27.9424	1.2054	-22.1441	1.05188
									20.2648	1.06769	-44.2878	1.03956	-26.4738	0.989336	-25.0565	1.05174
									18.5066	1.15925	-30.7568	0.964632	-17.0537	0.943529	-46.7716	1.11116
									-45.7199	1.21327	-48.4858	1.15185	-22.057	1.05759	12.9824	1.01417
									-48.3376	1.20293	-29.375	1.02857	-24.9754	1.05888	8.46808	1.26246
									-44.7729	1.0049	-37.4876	0.926139	-46.732	1.1182	-17.6716	0.773987
									-41.4382	1.24854	-28.0625	1.21134	12.9909	1.02036	-47.8101	1.14852
									-44.5625	1.33872	-26.5907	0.996439	8.50218	1.26957	-45.9439	1.08743
									-44.7341	1.20334	-17.1519	0.948654	-17.5813	0.77382	-48.4683	0.98796
									-48.3359	1.09759	-22.1725	1.06432	-47.7298	1.15477	48.0436	1.20508
									-41.0022	1.18554	-25.086	1.06293	-45.9192	1.09177	-25.3041	1.08222
									-44.1938	1.08398	-46.8098	1.12134	-48.4046	0.995122	-33.5057	1.05014
									-30.6926	1.00758	12.9898	1.02487	48.0237	1.2118	-26.75	1.21198
									-48.4359	1.20216	8.46963	1.27665	-25.2175	1.08622	-31.1299	1.01775
									-29.2512	1.07339	-17.6966	0.781022	-33.4058	1.05767	23.1271	1.22092
									-37.4046	0.967629	-47.8616	1.1618	-26.6644	1.21737	-39.7402	0.771666
									-27.9361	1.26216	-45.9859	1.09475	-31.0433	1.02245	-43.8636	1.07604
									-26.4502	1.03953	-48.5188	0.99923	23.1059	1.22885	2.26067	0.820416
									-17.0285	0.989416	48.0808	1.21943	-39.6793	0.777775	18.7699	0.895332
									-22.0374	1.1096	-25.334	1.09432	-43.7959	1.08215	38.642	0.85011
									-24.9686	1.10874	-33.5392	1.05862	2.04564	0.734827	35.9652	1.05491
									-46.8048	1.17118	-26.7799	1.22363	17.4105	0.854531	5.74322	0.652278
									13.0269	1.0697	-31.1632	1.02842	38.6685	0.856252	9.56906	0.831403
									8.55096	1.32688	23.1451	1.23363	35.1286	1.07814	4.55323	0.763847
									-17.5729	0.816794	-39.7778	0.77976	5.32103	0.568849	-49.6993	1.02598
									-47.7639	1.21017	-43.9114	1.08768	8.84273	0.742608	-38.4441	0.98323
									-45.9915	1.14406	1.93917	0.747906	4.45728	0.6751	-46.5981	1.07842
									-48.4566	1.04379	17.0943	0.876908	-49.2772	1.03789	-46.8816	1.05367
									48.1239	1.26945	38.6753	0.858183	-37.8432	1.00452	-39.1975	1.06813
									-25.2131	1.14155	34.7055	1.08632	-46.0746	1.08871	-31.2947	1.11246
									-33.4187	1.10954	5.0915	0.512511	-46.3817	1.06364	-26.8709	1.30491
									-26.6574	1.27587	8.33467	0.704346	-49.8136	1.20068	-32.3799	1.23465
									-31.0542	1.07358	4.07505	0.661584	-38.2484	1.09418	-35.251	1.1818
									23.1474	1.28912	-49.017	1.04814	-30.2041	1.17745	-28.291	1.36329
									-39.723	0.817171	-37.4885	1.01363	-25.5803	1.40073	-20.9928	1.24588
									-43.8167	1.13559	-45.7909	1.1063	-31.4903	1.29004	-24.1567	1.07793
									1.47781	0.567406	-46.097	1.07628	-34.3381	1.22506	-22.526	0.946544
									13.8196	0.771837	-49.5687	1.21428	-26.8463	1.44666	-49.1112	1.0211
									38.7706	0.900644	-38.0349	1.10469	-18.972	1.2268	9.37704	0.668625
									-15.2536	1.06652	-29.9219	1.18923	-23.2368	1.10563	7.50776	0.607006
									32.3082	1.13495	-25.3559	1.39049	-21.1684	0.96543	-12.6209	1.00962
									3.75275	0.355352	-31.055	1.3025	-48.5121	1.03573	-17.1086	0.834609
									6.47946	0.585087	-33.9167	1.23626	8.60833	0.640094	-14.9324	0.519948
									3.07242	0.516225	-26.703	1.44596	6.94032	0.495827	-13.1718	0.361781
									-47.3846	1.10099	-19.061	1.23614	-11.5755	0.915287	-16.1999	0.764716
									-49.7931	1.1606	-22.6893	1.10078	-15.7068	0.796375	-12.6208	0.885602
									-35.324	1.07128	-20.9443	0.98368	-13.5286	0.404344	-15.337	0.945831
									-43.9377	1.14826	-49.8203	1.20571	-12.1176	0.273392	-31.522	1.16077
									-44.2911	1.123	-48.3473	1.05654	-14.9457	0.789059	-28.2898	1.37129
									-47.8785	1.26561	7.99483	0.546507	-11.4414	0.864859	-33.8738	1.1763
									-35.6002	1.15283	6.42682	0.474021	-13.9914	0.947831	-16.8056	0.947714
									-26.837	1.29775	-11.422	0.99384	-30.4797	1.22105	-23.0835	0.962904
									-21.8436	1.56635	-15.6787	0.831055	-27.0765	1.45092	-49.7654	1.09536
									-28.1955	1.39987	-13.5121	0.49836	-33.0093	1.22328	-18.3	0.730629
									-31.284	1.32202	-11.9162	0.19756	-15.3457	0.957911	-18.829	0.636522
									-23.3538	1.59741	-14.4236	0.745708	-21.6812	0.980295	-35.3982	1.07057
									-15.3471	1.238	-10.9571	0.845004	-49.208	1.11575	-35.1908	0.950589
									-19.1198	1.09565	-13.5454	0.90575	-17.1297	0.77775	-42.0282	1.07042
									-17.3142	0.949635	-30.0333	1.22015	-17.9027	0.618379	-22.7897	1.05585
									-48.0816	1.25519	-26.7013	1.44042	-34.7322	1.10995	26.5091	1.20376
									-49.3375	1.20722	-32.5947	1.22808	-34.3369	0.994473	44.089	1.419
									-49.2236	1.23426	-15.0447	0.924543	-41.1863	1.09484	46.6007	1.11507
									-48.3589	1.11685	-21.429	0.960217	-28.7623	1.26908	41.8868	1.02524
									-49.9382	1.30735	-48.9891	1.13049	19.4745	1.06191	48.8	1.15077
									-46.3465	1.09322	-16.5484	0.725565	-21.7569	1.03928	49.1564	0.965513
									6.33655	0.420758	-17.2678	0.598718	26.5393	1.21042	49.5675	0.938254
									5.12352	0.413676	-34.3229	1.12023	43.4273	1.4425	-2.25975	0.669782
									-8.38642	0.75381	-33.8899	1.00247	49.9353	1.08413	21.8134	0.985653
									-11.6909	0.667989	-40.9388	1.10632	45.9574	1.14149	11.8027	1.08436
									-9.86924	0.230772	-28.3736	1.29003	41.2768	1.05188	28.9976	1.11042
									-8.70151	0.209997	19.4391	1.06732	48.323	1.16981	23.6004	0.903437
									-11.2301	0.653791	-21.4298	1.0325	49.894	1.19551	24.6815	1.04489
									-8.28673	0.731918	26.5321	1.21871	48.5633	0.987023	9.98316	0.789924
									-10.2286	0.846502	43.1831	1.46044	49.0017	0.95771	12.9205	0.804572
									-27.0651	1.33913	49.7021	1.09989	-1.89675	0.584757	27.5514	1.07673
									-23.222	1.58892	45.7095	1.1568	21.1646	1.02754	24.3434	1.06455
									-29.989	1.31651	40.9362	1.06917	11.1534	1.09104	28.2551	1.09831
									-11.2004	0.827966	48.0716	1.18533	27.9633	1.17506	-49.8236	1.00302
									-17.4413	0.944152	49.6608	1.20826	22.4911	0.888524	-39.6873	0.739625
									-47.1801	1.17395	48.3426	1.00304	23.4013	1.06866	-37.4382	1.09712
									-13.2509	0.668591	48.7862	0.969702	9.27857	0.787536	23.4923	1.08452
									-14.0625	0.524253	-1.96945	0.550911	12.166	0.800852	-44.0789	1.02054
									-31.9802	1.20555	20.9005	1.04307	27.5424	1.08243	-47.4342	1.06897
									-31.3652	1.08116	10.8291	1.07433	24.337	1.07076	-47.469	0.856158
									-38.7305	1.15276	27.5539	1.18129	28.241	1.10494	-33.9429	1.01107
									-25.2958	1.41988	21.8069	0.881964	-49.7332	1.01096	-33.1778	1.15778
									19.558	1.11301	22.9017	1.05071	-39.5939	0.744691	-17.0645	0.837473
									-17.5126	1.04168	9.12069	0.786803	-37.3435	1.10389	-20.8196	1.06703
									-15.3868	0.693082	12.0018	0.802845	23.4926	1.09056	11.0556	0.980039
									26.6193	1.26658	27.5667	1.0882	-43.9977	1.02639	-32.0736	1.15719
									41.0684	1.52143	24.3557	1.07536	-47.3537	1.07563	-41.529	1.13877
									48.2494	1.02119	28.2699	1.11011	-47.3851	0.862581	-38.3224	1.02916
									47.791	1.14576	-49.8737	1.01443	-33.8641	1.01837	-36.5708	1.14
									43.6856	1.20266	-39.7257	0.748587	-33.0853	1.1648	24.3477	0.837715
									38.6621	1.11431	-37.4754	1.10851	-16.983	0.843666	-43.1489	0.893915
									46.2521	1.22537	23.5057	1.09599	-20.742	1.07336	17.3719	0.843596
									47.8632	1.25144	-44.1194	1.03156	11.0919	0.990893	22.3125	0.761122
									48.7149	1.25002	-47.4771	1.08136	-31.988	1.16432	16.2336	1.04071
									46.4159	1.04509	-47.5095	0.866235	-41.4218	1.14508	32.0139	1.19179
									46.8872	1.01274	-33.9776	1.02247	-38.2186	1.03579	6.60908	0.385965
									-1.45485	0.335442	-33.2127	1.17098	-36.4696	1.14666	-36.7052	0.887562
									17.1088	1.08125	-17.088	0.846577	24.3253	0.842375	-29.9026	1.05152
									7.95945	0.898753	-20.8468	1.07849	-43.0732	0.898212	-33.3617	1.32487
									24.5185	1.31066	11.0584	0.996179	17.3979	0.847383	-32.5865	1.14705
									18.6151	0.891011	-32.1158	1.16944	20.9058	0.759436	-28.9079	1.27652
									19.6796	1.06942	-41.5688	1.15149	14.9375	1.00707	-25.9017	0.790895
									6.87178	0.585398	-38.362	1.04027	31.1461	1.24635	48.1356	1.17786
									8.90861	0.627003	-36.6065	1.15128	6.20703	0.216974	45.4269	1.22875
									27.6083	1.1354	24.3684	0.847076	-35.7599	0.915273	45.7548	1.32916
									24.3987	1.12146	-43.1937	0.904829	-28.7284	1.11933	-49.5627	0.9671
									28.3087	1.1595	17.3841	0.851102	-32.1151	1.36716	42.6488	1.17437
									-49.7674	1.06075	20.5999	0.750427	-31.2359	1.19958	41.4856	1.12306
									-39.6086	0.784098	14.6831	1.01426	-27.3155	1.35242	43.4424	1.0661
									-37.3544	1.15774	30.67	1.24842	-24.736	0.815559	48.6973	1.13776
									23.5508	1.14456	5.74261	0.197722	48.1412	1.19121	49.7519	1.04514
									-44.0372	1.07601	-35.5136	0.922392	45.4295	1.2297	46.3266	1.17889
									-47.4037	1.12781	-28.468	1.13689	45.7678	1.32893	46.0887	1.06177
									-47.4335	0.907668	-31.9031	1.37365	-49.4932	0.973434	49.999	1.15146
									-33.8817	1.06751	-31.0444	1.20809	42.6585	1.18437	38.8479	1.1443
									-33.0854	1.22047	-27.2111	1.35872	41.4916	1.12963	31.0562	1.19241
									-16.9524	0.885815	-24.4629	0.811772	43.4465	1.07661	38.7175	1.20997
									-20.7254	1.12375	48.1755	1.19749	48.693	1.14681	31.3115	1.10747
									11.1465	1.03963	45.4594	1.23743	49.7445	1.05581	26.9274	1.21979
									-31.9767	1.21873	45.7958	1.33645	46.3212	1.18122	31.5086	1.24358
									-41.4319	1.2025	-49.6086	0.977192	45.327	1.07816	30.936	1.22091
									-38.2255	1.08547	42.6801	1.19217	49.3458	1.17375	-35.9696	1.20508
									-36.4728	1.20361	41.517	1.13395	38.1075	1.17617	-39.7312	1.03804
									24.3637	0.885334	43.4782	1.08022	30.1302	1.24716	-44.6791	1.20661
									-43.0975	0.946431	48.7299	1.15114	38.1017	1.24688	47.818	1.18343
									17.4582	0.89077	49.7858	1.06126	30.4863	1.15348	47.7308	1.02561
									17.1239	0.731752	46.3585	1.18757	26.0263	1.29008	27.2277	1.42102
									11.5444	0.927107	45.0291	1.09681	30.5133	1.30801	13.6305	0.777467
									18.5556	1.32298	49.0974	1.19042	29.8991	1.28494	11.6098	0.397089
									28.0149	1.35687	37.7489	1.1871	-35.0939	1.23309	-49.6859	1.07437
									4.43718	0.177338	29.6277	1.2441	-38.945	1.06945	-38.1479	0.750181
									-33.0052	0.962829	37.7335	1.26082	-43.931	1.23157	-41.2396	1.14339
									-25.3962	1.25252	29.9509	1.16655	49.5853	1.29291	-46.3314	0.978341
									-29.1607	1.48593	25.37	1.2961	47.1975	1.208	-46.2059	0.801684
									-28.1171	1.31848	30.1559	1.30492	47.1455	1.04584	-49.9504	0.86364
									-23.8699	1.50399	29.4764	1.28233	26.3166	1.49748	-33.4152	0.955418
									-20.8768	0.810088	-34.6515	1.23956	12.7011	0.792413	-39.7084	1.1512
									48.2434	1.24884	-38.5702	1.08051	11.0127	0.307784	42.465	1.00727
									45.5324	1.28823	-43.6872	1.24445	-49.5873	1.08059	13.6435	1.16628
									45.8704	1.38937	49.3619	1.30852	-38.0531	0.755369	39.1753	1.1008
									-49.5519	1.02182	46.9123	1.22241	-41.1429	1.15006	42.2847	1.14611
									42.7632	1.24098	46.9251	1.05731	-46.2577	0.986816	-29.5208	1.10374
									41.5913	1.18452	25.6495	1.496	-46.1169	0.806078	-31.4604	1.23365
									43.5447	1.12742	12.6432	0.769427	-49.8711	0.870355	30.5872	1.26027
									48.797	1.20266	10.766	0.358545	-33.3417	0.962277	-27.6732	1.42725
									49.8482	1.10826	-49.7314	1.08624	-39.6081	1.15943	-33.2607	1.26701
									46.4213	1.23675	-38.1822	0.758326	41.9196	1.03218	-9.32747	0.742621
									43.0092	1.1412	-41.2783	1.1563	13.669	1.17238	-42.8161	1.17992
									49.4724	1.28613	-46.3759	0.991554	38.5262	1.13294	46.0496	1.04848
									47.2049	1.23423	-46.2487	0.809875	41.693	1.17956	-49.4513	1.08413
									35.5084	1.2394	-49.9942	0.874158	-29.4266	1.10938	-37.3227	1.0435
									35.3522	1.31699	-33.448	0.966817	-31.3663	1.24183	-30.1077	1.05082
									26.7348	1.35601	-39.7464	1.16468	29.5682	1.31459	-34.7293	1.05325
									27.2519	1.27605	41.5903	1.0462	-25.9326	1.50046	27.5437	1.18544
									22.2333	1.46614	13.6499	1.17809	-32.054	1.31599	-36.6731	1.03144
									27.3845	1.43817	38.1766	1.13964	-8.53847	0.693047	-10.5368	0.396652
									26.5283	1.41715	41.365	1.18379	-42.0701	1.20757	5.69162	0.855601
									-32.1343	1.28474	-29.5568	1.11457	45.3999	1.07247	-4.30274	0.765008
									-36.3557	1.12809	-31.4945	1.24695	-49.3645	1.09026	-45.3279	1.09889
									-41.6224	1.29588	29.1128	1.33191	-37.225	1.05037	-39.9433	1.20919
									47.4532	1.35872	-49.8092	0.848964	-30.0163	1.05704	-7.45814	0.963069
									45.0127	1.26886	-25.7796	1.511	-34.6355	1.06143	-34.6317	1.15579
									49.9361	1.20403	-31.8354	1.32914	26.4619	1.25741	-31.585	0.920066
									44.994	1.10292	-8.09491	0.66789	-35.6561	1.05478	-8.33728	1.00713
									22.6275	1.6563	-41.7553	1.22576	-9.57831	0.288311	-4.53362	1.07134
									9.46233	0.519775	45.1548	1.09101	5.20323	0.759841	27.6726	1.25401
									7.92951	0.196278	48.8833	1.15505	-3.89704	0.692863	-25.4125	0.924895
									-49.6239	1.13508	-49.4916	1.09552	-44.6825	1.12472	-24.8873	0.952659
									-38.0638	0.794302	-37.3575	1.05594	-39.0793	1.2333	-22.9125	1.02178
									-41.1677	1.20623	-30.1374	1.06199	-6.84639	0.898209	-39.2408	1.02397
									-46.3042	1.03598	-34.7728	1.06431	-34.5369	1.16286	32.3793	1.18845
									-46.1585	0.848445	25.9376	1.26505	-31.4963	0.925911	-29.0177	1.26797
									-49.9287	0.913985	-35.4015	1.06611	-7.40194	0.988233	-9.62871	0.920839
									-33.3665	1.00969	-9.13257	0.275032	-3.96187	1.01009	-9.64947	0.408395
									-39.6252	1.21561	4.98674	0.718038	26.694	1.33092	-10.2598	0.574374
									39.5665	1.09042	-3.64387	0.642912	-23.5604	0.946067	4.83656	0.529013
									13.7187	1.22823	-44.3995	1.14099	-22.9959	0.951894	-11.3195	0.875472
									35.9972	1.19019	-38.7551	1.25043	-20.9231	0.985829	2.44735	0.469756
									39.3151	1.24555	-6.4498	0.873574	-38.4061	1.04847	-13.023	0.824269
									-29.4271	1.16305	-34.6629	1.16737	31.5796	1.23672	-9.93939	0.746089
									-31.3595	1.29986	-31.6179	0.930227	-27.3852	1.33158	-12.2892	0.550634
									26.2244	1.44454	-7.50987	0.91969	-18.7205	0.83094	-10.0909	0.687426
									-48.082	0.886768	-4.10925	0.982115	-8.86473	0.906848	-11.7602	1.02157
									-22.4026	1.68193	26.0977	1.33228	-8.7692	0.295159	-18.5964	1.0525
									-29.0204	1.4271	-23.5152	0.946088	4.35443	0.482796	-22.5469	1.06516
									-5.95621	0.539567	-22.9129	0.9601	-9.24012	0.491959	35.4215	0.991861
									-39.648	1.27442	-20.8602	1.00931	2.19887	0.447393	31.9884	1.015
									43.1013	1.14237	-38.0236	1.0626	-11.5855	0.743438	-37.6186	1.00971
									47.0935	1.19764	31.0766	1.24518	-8.86618	0.611582	-36.6958	1.12722
									-49.4191	1.14398	-27.2433	1.3498	-10.8276	0.376033	35.3028	1.08325
									-37.237	1.10348	-18.6168	0.821613	-9.07264	0.640664	39.2645	1.12871
									-30.0099	1.10933	-8.41888	0.829961	-10.7097	1.01063	-4.53246	0.380961
									-34.6296	1.11485	-8.33173	0.277855	-10.2135	0.821321	-3.31791	0.691672
									22.8932	1.40711	4.21761	0.460978	-17.3923	1.04203	34.8217	0.968481
									-32.8221	1.11048	-8.90257	0.463614	-21.5627	1.09193	0.200164	0.936461
									-6.88589	0.21685	2.12583	0.413939	35.4294	0.998182	26.4649	1.38886
									3.7095	0.638646	-11.3298	0.75943	32.0018	1.02097	27.7951	1.12781
									-2.58348	0.510699	-8.56529	0.629644	-36.631	1.0369	20.7883	1.11412
									-42.4275	1.19308	-10.6463	0.433678	-35.652	1.14718	16.165	1.04406
									-36.4642	1.29936	-8.70455	0.577367	35.308	1.08794	19.5421	1.08043
									-4.69639	0.733681	-10.29	0.934936	39.2645	1.14106	38.7421	1.10447
									-34.5413	1.21817	-9.80311	0.810632	-3.87298	0.228804	44.0472	1.21486
									-31.4972	0.97252	-16.9988	1.05479	-2.88458	0.596612	40.6376	0.902216
									-5.46222	0.76186	-20.9191	1.0692	34.8235	0.973544	35.5095	1.21652
									-2.92865	0.767213	35.4436	1.00372	0.237011	0.932923	30.1517	1.2229
									23.106	1.48323	32.0083	1.02687	25.8556	1.48203	33.5836	1.39072
									-19.8883	0.974948	-36.3723	1.04506	27.1094	1.21861	15.3343	0.824939
									-19.304	0.982358	-35.3912	1.16057	19.8326	1.15321	15.696	0.500695
									-17.1529	0.977156	35.3257	1.09354	15.2489	1.06674	18.5819	0.7709
									-35.7616	1.11273	39.2894	1.14426	18.3412	1.09684	12.6381	0.82697
									28.5174	1.3409	-3.93092	0.262014	37.9931	1.13203	42.7748	1.13297
									-23.9438	1.49395	-2.88196	0.638161	43.2741	1.23748	13.1704	0.946582
									-14.9324	0.773664	34.8466	0.979029	39.9002	0.933838	14.3159	0.798674
									-6.22094	0.806885	0.201998	0.916922	34.6526	1.25654	14.6267	0.840965
									-6.12161	0.197496	25.5055	1.47491	29.267	1.28649	18.1804	1.06773
									3.47465	0.218045	26.7158	1.2102	32.7605	1.44324	11.4668	0.741794
									-6.45631	0.240733	19.4742	1.12365	14.4492	0.768269	11.5264	0.911179
									2.21911	0.263269	14.9204	1.04813	14.7344	0.42974	8.45706	0.965734
									-8.45748	0.616587	17.9471	1.07391	17.6394	0.715931	17.3671	0.664025
									-6.19494	0.509354	37.6057	1.1427	11.6236	0.782912	22.0703	1.08631
									-7.85406	0.263795	42.9345	1.25352	42.7705	1.13902	6.78516	0.681386
									-6.29527	0.461771	39.5201	0.940092	12.1963	0.892879	9.57837	0.567025
									-7.75095	0.907929	34.2431	1.26634	13.1883	0.753126	3.50975	0.78046
									-7.22035	0.676031	28.8813	1.29127	13.4617	0.773214	6.47035	0.673084
									-13.679	0.981227	32.3482	1.44699	16.8511	1.07051	3.19231	0.552671
									-17.4642	1.07236	13.6605	0.770921	10.5349	0.653557	5.96373	0.545527
									35.5245	1.04716	14.0115	0.43491	10.5844	0.86639	11.2955	0.907868
									32.0891	1.07176	16.9008	0.724007	7.76231	0.899219	12.198	0.520494
									-33.8424	1.09353	10.8593	0.74954	15.9959	0.58691	8.01163	0.662541
									-32.824	1.20979	42.8023	1.14545	20.7308	1.09492	14.3404	0.689565
									35.396	1.14305	11.5301	0.884351	6.49643	0.635734	13.3062	0.759666
									39.3523	1.19228	12.7488	0.709316	9.1839	0.507398	-0.298303	0.717813
									-0.649228	0.59183	12.9752	0.713477	3.35632	0.768071	10.4964	0.682833
									-2.25996	0.193024	16.3794	1.03637	6.16606	0.67064	-4.01587	0.587123
									-1.46269	0.458178	10.154	0.578951	3.20022	0.459581	-7.20294	0.895597
									34.8952	1.02265	10.1069	0.794565	5.70024	0.447589	-5.39752	0.558844
									0.856397	0.727779	7.48216	0.838819	10.8135	0.901816	-7.36363	0.903754
									22.0983	1.6416	15.5029	0.566197	11.7305	0.409196	-3.08974	0.829236
									23.5319	1.36912	20.2674	1.08473	7.57633	0.592123	-5.11339	0.566556
									15.9507	1.1261	6.17588	0.675184	13.8018	0.615879	-2.19477	0.544422
									11.5029	0.965015	8.93576	0.504574	12.4199	0.734121	10.1962	0.672257
									14.5353	1.06907	3.04559	0.714712	-0.319115	0.689391	1.80281	0.841674
									35.2659	1.1946	5.84153	0.703758	9.81164	0.630329	4.59492	0.939143
									40.8083	1.31064	2.91149	0.388254	-3.56811	0.476971	35.0992	1.17519
									37.2493	0.993202	5.28301	0.41552	-6.38083	0.761375	35.2979	1.03722
									31.7727	1.35041	10.5064	0.907468	-4.74504	0.475671	34.8713	1.22763
									25.9343	1.41208	11.4454	0.432108	-6.44181	0.809656	38.9782	1.26515
									29.7106	1.56096	7.22338	0.621951	-2.71594	0.793297	32.5128	1.00339
									11.0369	0.680686	13.5582	0.648996	-4.50369	0.469754	30.3211	1.2478
									11.2985	0.307145	12.0916	0.736674	-1.93161	0.478156	13.7674	0.89055
									13.8218	0.633148	-0.231408	0.682727	9.42966	0.549368	22.6664	0.65511
									8.62912	0.659097	9.52309	0.630484	1.65027	0.829357	25.4425	0.882437
									42.8642	1.19782	-3.44661	0.447864	4.21588	0.915691	29.3454	1.27741
									9.15203	0.781869	-6.14739	0.766739	34.753	1.20727	0.642309	0.811579
									10.002	0.642898	-4.67827	0.506427	34.8225	1.07067	-28.1097	1.00931
									10.3827	0.640798	-6.3601	0.835771	34.2038	1.25724	47.8041	0.996533
									13.2829	1.05009	-2.64718	0.780842	38.4464	1.29886	29.3175	1.29265
									7.91488	0.49921	-4.3847	0.461	32.1408	1.05899	21.3705	0.892344
									8.00341	0.715638	-1.91027	0.44251	29.7574	1.31739	17.3298	0.858109
									5.7254	0.806811	8.7862	0.543059	13.1022	0.867959	-19.6708	1.03411
									12.5934	0.485026	1.67508	0.807005	22.3389	0.683502	-15.6311	0.865628
									16.9681	1.11207	4.12489	0.873037	25.1349	0.885209	-20.1114	1.0436
									4.80119	0.363716	34.4017	1.22032	29.0071	1.3469	-16.6973	0.876805
									6.54332	0.308816	34.4943	1.08245	0.60857	0.782605	-19.7109	0.651905
									2.85258	0.504305	33.9132	1.27015	-28.0515	1.01495	-23.3739	1.05625
									4.7624	0.354107	38.1152	1.31553	28.4099	1.36318	-10.5426	0.727417
									2.70775	0.204233	31.8277	1.06667	20.2782	0.892704	-7.32439	0.765225
									4.10979	0.239202	29.4957	1.32385	16.243	0.859261	-40.2631	1.1647
									7.65584	0.693398	12.8946	0.916712	-18.6062	1.01022	-43.5319	1.22241
									8.40987	0.256688	22.1165	0.669603	-14.5002	0.803392	-44.2263	1.14194
									5.35384	0.405119	24.8775	0.877525	-20.0583	1.04948	-41.3684	1.04328
									10.0695	0.545221	28.7165	1.35036	-15.6704	0.872288	-9.4321	0.557966
									8.99125	0.521707	0.6606	0.772443	-18.7217	0.633231	-41.3205	0.975089
									0.205636	0.410287	-28.1352	1.01966	-23.2994	1.06312	-37.1719	1.14425
									7.04068	0.3734	47.8395	1.00878	-9.75249	0.7063	-32.0606	0.95763
									-1.8462	0.299619	28.2113	1.36965	-6.65328	0.706635	-39.7836	1.02509
									-4.08339	0.668399	20.2277	0.863056	-40.2016	1.16813	-33.1339	1.08428
									-2.9802	0.3879	16.2406	0.856138	-43.4615	1.22357	-30.4702	0.951309
									-4.31787	0.73331	14.0065	1.08591	-44.1667	1.14861	-36.5758	1.04674
									-1.28809	0.66677	-18.2456	0.976445	-41.2795	1.05045	-33.8189	1.01249
									-2.58096	0.340345	-14.1638	0.736839	-8.65105	0.474541	-23.1074	0.807103
									-0.707247	0.266784	-20.1345	1.05522	-41.2394	0.981883
									6.93115	0.413686	-15.4343	0.831528	-37.0806	1.14998
									1.51236	0.564057	-18.4139	0.616852	-31.9714	0.964208
									3.13214	0.706484	-23.3948	1.0688	-39.7072	1.03457
									31.6774	1.26946	-9.65474	0.667457	-33.0399	1.08992
									31.7231	1.13116	-6.69174	0.651508	-30.3759	0.955995
									31.0657	1.31878	-40.3033	1.174	-36.48	1.05233
									35.663	1.37512	-43.5712	1.2294	-33.726	1.02001
									28.8587	1.16682	-44.2679	1.15595	-23.0496	0.810928
									26.182	1.44047	-41.4064	1.05535
									9.55323	0.80978	-8.66947	0.421288
									18.2413	0.65139	-41.3581	0.986688
									21.0878	0.909296	-37.2053	1.15608
									25.3362	1.48294	-32.0916	0.967667
									0.672041	0.553229	-39.821	1.03927
									-28.0651	1.06381	-33.1691	1.09541
									24.5378	1.4917	-30.502	0.960854
									15.8832	0.720533	-36.6129	1.05709
									12.3362	0.637948	-33.8548	1.02459
									10.4128	0.871121	-23.1307	0.814697
									-14.4465	0.958853
									-10.6943	0.690101
									-20.0551	1.09825
									-11.6834	0.756309
									-14.5202	0.54147
									-7.48873	0.360851
									-23.2989	1.11609
									-7.09506	0.437947
									-4.9958	0.482803
									-40.2464	1.22417
									-43.5085	1.27972
									-44.2184	1.20431
									-41.3076	1.10313
									-6.3241	0.238775
									-41.2742	1.03032
									-37.0954	1.20686
									-31.9811	1.01091
									-39.7419	1.08494
									-33.0376	1.1404
									-30.3741	1.00425
									-36.482	1.10345
									-33.7236	1.0705
									-23.0499	0.85151

## Sheet: Figure 8f
	Invagination depth In silico								Invagination depth In vivo
	Time step	Force ApicoBasal								Cup stage	Maximal depth
		10	20	30	40				Embryo1	3.79752	32.1524
	0	0	0	0	0				Embryo2	4.7069	31.6453
	1	0.00177624	0.0268707	0.407768	0.339656				Embryo3	4.00141	34.4736
	2	0.00493544	0.0460185	0.0669292	0.0657618				Embryo4	3.77193	36.1197
	3	0.0233245	0.327748	-0.0360448	1.05797				Embryo5	6.98573	33.0056
	4	0.0305817	0.0750939	0.00829279	0.961804
	5	0.112784	0.638707	0.606394	1.7073				mean	4.6527	33.4793
	6	0.473735	0.273322	0.170598	2.58658				std	0.954894	1.45387
	7	0.597364	1.2225	0.406874	2.64024
	8	0.677367	1.41537	1.78899	7.07133
	9	1.65186	1.80919	2.26316	5.65097
	10	1.72316	2.69393	3.49503	6.01215
	11	3.32266	4.09064	4.24551	5.75351
	12	3.1797	5.0598	6.79095	6.78835
	13	2.86322	6.15263	6.50759	6.79211
	14	5.17231	6.90661	7.49279	7.57838
	15	4.6925	9.89275	8.22998	10.8537
	16	4.75252	9.71963	9.85703	10.4653
	17	6.09836	9.1446	10.2721	12.1202
	18	6.1776	11.4025	12.5043	17.6616
	19	6.17766	11.2943	12.7778	17.4414
	20	8.71422	11.3387	15.9215	18.2872
	21	8.76703	12.4015	15.5956	22.7467
	22	8.76696	14.1212	15.5669	24.2143
	23	8.81235	17.3168	24.605	24.1431
	24	8.86202	17.421	24.6547	23.811
	25	8.86207	17.421	24.6919	24.0501
	26	10.2149	17.8274	24.5644	25.9872
	27	10.2151	17.7873	24.5216	31.4939
	28	10.2513	17.8817	24.4256	31.5335
	29	10.2513	17.967	24.2675	31.545
	30	10.2605	17.9671	24.225	31.5246
	31	10.3979	18.0793	24.4328	31.5387
	32	10.3979	18.0793	24.8584	31.5516
	33	10.426	20.9815	25.1627	31.5128
	34	10.4262	23.2918	25.4522	31.5524
	35	10.4395	23.492	25.7997	31.5645
	36	10.4394	23.5263	25.9533	31.5772
	37	10.581	23.5549	26.053	31.6637
	38	10.5809	23.5558	26.1335	31.8976
	39	10.5809	23.5559	26.2862	31.9314
	40	10.5834	23.7195	26.3711	31.9968
	41	10.5832	23.8467	26.486	31.9811
	42	10.6081	23.8842	26.5415	32.073
	43	10.6079	24.1359	26.6783	32.0688
	44	10.6078	24.1851	26.7121	32.1011
	45	10.6077	24.185	26.7666	32.1162
	46	10.7415	24.185	26.8275	35.1164
	47	10.7415	24.185	27.0831	36.0036
	48	10.7416	24.3009	27.3862	36.3977
	49	16.1058	24.3246	27.5125	36.755
	50	16.1059	24.3372	27.6934	36.8831
	51	16.1059	24.337	27.7974	37.0802
	52	16.1059	24.337	27.8579	37.1838
	53	16.2451	24.337	27.9042	37.2502
	54	16.2451	24.4709	27.9416	37.355
	55	16.2453	24.6104	27.9927	37.4101
	56	16.2891	24.6484	28.0101	37.467
	57	16.2891	24.6483	28.0595	37.4946
	58	16.2892	24.6484	28.0874	37.5213
	59	16.3123	24.6484	28.1009	37.6801
	60	16.3123	24.6601	28.129	37.7615
	61	16.3124	24.6602	28.1397	37.8126
	62	16.3124	24.6603	28.1992	37.8815
	63	16.3125	24.6602	28.2085	37.936
	64	16.3548	24.6664	28.2253	37.95
	65	16.3549	24.6714	28.2492	37.9643
	66	16.3549	24.6713	28.2597	37.9554
	67	16.3549	24.6714	28.2745	37.965
	68	16.355	24.6714	28.2807	37.9719
	69	16.355	24.6714	28.2889	37.9789
	70	16.3797	24.6714	28.2916	37.9827
	71	16.3796	24.6714	28.2943	37.985
	72	16.3796	24.6349	28.2944	37.9853
	73	16.3797	24.6243	28.2985	37.9854
	74	16.3795	24.6236	28.2994	37.988
	75	16.3795	24.6236	28.2975	37.983
	76	16.3706	24.6236	28.293	37.9831
	77	16.3706	24.6235	28.293	37.9843
	78	16.3706	24.6234	28.2883	37.9824
	79	16.3706	24.6234	28.2864	37.9669
	80	16.3705	24.6095	28.2821	37.9603
	81	16.3385	24.6048	28.2774	37.9546
	82	16.3385	24.6047	28.2747	37.9498
	83	16.3384	24.6045	28.2734	37.944
	84	16.3383	24.6044	28.2724	37.9391
	85	16.3382	24.6042	28.2711	37.9356
	86	16.3381	24.6037	28.269	37.9314
	87	16.338	24.6036	28.2655	37.9063
	88	16.3196	24.5221	28.2609	37.9029
	89	16.3195	24.4864	28.2571	37.8998
	90	16.3195	24.4864	28.2542	37.8973
	91	16.3194	24.4756	28.2508	37.8797
	92	16.3194	24.4756	28.247	37.8773
	93	16.3194	24.4754	28.2425	37.8752
	94	16.3193	24.4753	28.2385	37.8731
	95	16.3193	24.4752	28.2358	37.8714
	96	16.3192	24.4751	28.2337	37.8688
	97	16.2954	24.4748	28.232	37.8662
	98	16.2952	24.4747	28.2303	37.863
	99	16.2953	24.4746	28.2274	37.8491

## Sheet: Figure 9e
Maximal depth of invagination after apical cuts only (Ctl)
	t	depth
	77	21.2063
	70	46.4861
	72	21.403
	74	22.0032
	69	21.9693
	77	22.512
	78	21.878
	55	23.7598
	76	22.2149
	63	21.3823
	55	22.6253
	71	22.9107
	76	23.118
	71	21.4695
	23	25.8769
	79	23.3146
	69	23.309
	62	23.2292
	57	23.1418
	87	21.0014
Maximal depth of invagination after apical cuts and mid-plane cut (Ablated)
	t	depth
	106	5.09932
	185	4.58507
	172	3.18711
	197	3.47308
	195	3.20894
	187	3.44658
	191	3.26209
	135	5.22715
	121	4.93272
	199	3.10474
	132	3.30387
	118	3.30265
	100	4.46925
	197	3.27597
	99	3.23044
	160	3.39807
	192	4.88373
	199	3.169
	193	3.47107
	107	4.45136

## Sheet: Supplementary Figure 2c
Depth of invagination at 8'06 in control condition (Control)
	Anterior	Central
Embyo 1	14.2177	12.5903
Embyo 2	13.6214	18.6667
Embyo 3	7.75201	13.5913
Embyo 4	12.0424	11.2737
Embyo 5	13.8599	10.7407
Embyo 6	10.5632	9.61538
Embyo 7	13.2788	9.48686
Embyo 8	12.3739	11.25
Embyo 9	13.0769	13.1373
Embyo 10	13.8462	12.1429
Mean	12.4632	12.2495
Depth of invagination at 8'06 after mid-plane cut (Ablated)
	Anterior	Central
Embyo 1	9.38301	6.62617
Embyo 2	10.4407	6.84629
Embyo 3	11.3657	9.4746
Embyo 4	9.06343	8.0763
Embyo 5	8.95051	7.59259
Embyo 6	9.25041	8.65385
Embyo 7	9.87667	7.32038
Embyo 8	10.4888	7.14286
Embyo 9	8.06942	6.60377
Embyo 10	6.13479	7.22222
Mean	9.30235	7.5559

## Sheet: Supplementary Figure 2d
Maximal depth of invagination after apical cuts only (Control)
Embryo 1	32.1524
Embryo 2	31.6453
Embryo 3	34.4736
Embryo 4	36.1197
Embryo 5	33.0056
Mean	33.4793
Maximal depth of invagination after apical cuts and mid-plane cut (Ablation)
Embryo 1	3.80964
Embryo 2	0.783282
Embryo 3	2.00014
Embryo 4	2.23822
Embryo 5	1.22637
Embryo 6	3.29381
Embryo 7	3.41675
Mean	2.39546

## Sheet: Supplementary Figure 2e
Width of pulses area in control condition (Control) (µm)
	0	1'21	2'42	4'03
Embryo 1	33.75	31.25	28.3333	27.0833
Embryo 2	32.963	27.7778	24.0741	22.2222
Embryo 3	29.6429	28.5714	24.2857	21.4286
Embryo 4	34.4444	27.7778	22.2222	15.9259
Embryo 5	34.2857	28.5714	24.2857	19.2857
Embryo 6	35.7692	26.1538	22.6923	16.5385
Embryo 7	32.8571	22.8571	20.3571	18.2143
Embryo 8	37.6923	30.3846	24.2308	16.1538
Embryo 9	27.6923	24.2308	17.3077	14.2308
Embryo 10	31.8519	26.2963	22.2222	11.4815
Embryo 11	32.8571	25.3571	19.6429	13.5714
Embryo 12	26.25	17.1875	13.75	11.875
Embryo 13	31.6	24.4	20	11.6
Embryo 14	35.6	27.6	21.6	15.6
Embryo 15	36.8	23.2	16.4	13.22
Embryo 16	25.3846	18.8462	15	11.5385
Embryo 17	37.6	32	28.4	20.4
Embryo 18	34.2308	32.3077	28.0769	25
Embryo 19	38	33.2	30.4	22
Embryo 20	38.8	33.6	22	18.8
Mean	33.4036	27.0785	22.264	17.3085
Width of pulses area after Apical cut (µm)
	0	1'21	2'42	4'03
Embryo 1	33.2143	30.7143	21.7857	14.6429
Embryo 2	41.8519	32.5926	31.4815	25.5556
Embryo 3	27.8571	22.8571	22.5	19.2857
Embryo 4	31.7857	25.7143	19.6429	12.5
Embryo 5	26.4286	23.2143	19.2857	15
Embryo 6	31.9231	25.3846	21.5385	18.4615
Embryo 7	29.6296	25.5556	19.6296	16.2963
Embryo 8	32.2222	26.2963	17.037	14.4444
Embryo 9	35.3571	28.5714	20.7143	15.3571
Embryo 10	33.5714	25.3571	18.5714	16.0714
Mean	32.3841	26.6258	21.2187	16.7615
Width of pulses area after Apical cuts + mid-plane cut (µm)
	0	1'21	2'42	4'03
Embryo 1	41.8519	37.7778	35.5556	29.6296
Embryo 2	34.8148	24.8148	23.7037	21.4815
Embryo 3	34.4444	28.8889	24.4444	24.0741
Embryo 4	36.2963	30.3704	24.0741	18.8889
Embryo 5	39.2593	32.963	30.3704	25.9259
Embryo 6	34.8148	24.4444	22.5926	17.4074
Embryo 7	33.7037	24.4444	20.3704	14.4444
Embryo 8	27.7778	20.3704	21.8519	21.4815
Mean	35.3704	28.0093	25.3704	21.6667

[truncated: 5 more sheets: Supplementary Figure 4a, Suppplementary Figure 4b bottom, Supplementary Figure 4c, Supplementary Figure 5c, Supplementary Figure 5f]
